# Supplementary material for: The Complete Chloroplast Genomes of Blepharoglossum elegans and B. grossum and Comparative Analysis with Related Species (Orchidaceae, Malaxideae)
Source: Genes (Basel). 2023 May 11;14(5):1069. doi: 10.3390/genes14051069 (PMC10218147; doi:10.3390/genes14051069)
Supplement: Supplementary file 1 [file genes-14-01069-s001.zip]

Archive with 2 entries (2 files):
- Table S1. SNPs detected between the B. elegans and B.grossum chloroplast genomes..xlsx
- Table S2. Indels detected between the B. elegans and B.grossum chloroplast genomes..xlsx
