# Supplementary material for: The Complete Chloroplast Genomes of Blepharoglossum elegans and B. grossum and Comparative Analysis with Related Species (Orchidaceae, Malaxideae)
Source: Genes (Basel). 2023 May 11;14(5):1069. doi: 10.3390/genes14051069 (PMC10218147; doi:10.3390/genes14051069)
Supplement: Supplementary file 1 [file genes-14-01069-s001.zip › Table S1. SNPs detected between the B. elegans and B.grossum chloroplast genomes..xlsx]

## Sheet: Sheet1
Table S1. SNPs detected between the B. elegans and B.grossum chloroplast genomes.
Sequence Name	Name	Type	Minimum	Maximum	Length	# Intervals	Direction	Coverage	Polymorphism Type	Variant Frequency	Location
Consensus	A	Polymorphism	157858	157858	1	1	none	2	SNP	0.5	trnH-GUG–rps19
Consensus	C	Polymorphism	157858	157858	1	1	none	2	SNP	0.5	trnH-GUG–rps19
Consensus	A	Polymorphism	157837	157837	1	1	none	2	SNP	0.5	trnH-GUG–rps19
Consensus	C	Polymorphism	157837	157837	1	1	none	2	SNP	0.5	trnH-GUG–rps19
Consensus	A	Polymorphism	157474	157474	1	1	none	2	SNP	0.5	rpl2
Consensus	G	Polymorphism	157474	157474	1	1	none	2	SNP	0.5	rpl2
Consensus	G	Polymorphism	156943	156943	1	1	none	2	SNP	0.5	rpl2
Consensus	T	Polymorphism	156943	156943	1	1	none	2	SNP	0.5	rpl2
Consensus	G	Polymorphism	156177	156177	1	1	none	2	SNP	0.5	rpl23
Consensus	T	Polymorphism	156177	156177	1	1	none	2	SNP	0.5	rpl23
Consensus	C	Polymorphism	155843	155843	1	1	none	2	SNP	0.5	trnI-CAU–rpl23
Consensus	T	Polymorphism	155843	155843	1	1	none	2	SNP	0.5	trnI-CAU–rpl23
Consensus	G	Polymorphism	155464	155464	1	1	none	2	SNP	0.5	ycf2
Consensus	T	Polymorphism	155464	155464	1	1	none	2	SNP	0.5	ycf2
Consensus	G	Polymorphism	154489	154489	1	1	none	2	SNP	0.5	ycf2
Consensus	T	Polymorphism	154489	154489	1	1	none	2	SNP	0.5	ycf2
Consensus	G	Polymorphism	153993	153993	1	1	none	2	SNP	0.5	ycf2
Consensus	T	Polymorphism	153993	153993	1	1	none	2	SNP	0.5	ycf2
Consensus	A	Polymorphism	153238	153238	1	1	none	2	SNP	0.5	ycf2
Consensus	C	Polymorphism	153238	153238	1	1	none	2	SNP	0.5	ycf2
Consensus	G	Polymorphism	152686	152686	1	1	none	2	SNP	0.5	ycf2
Consensus	T	Polymorphism	152686	152686	1	1	none	2	SNP	0.5	ycf2
Consensus	G	Polymorphism	151806	151806	1	1	none	2	SNP	0.5	ycf2
Consensus	T	Polymorphism	151806	151806	1	1	none	2	SNP	0.5	ycf2
Consensus	A	Polymorphism	151310	151310	1	1	none	2	SNP	0.5	ycf2
Consensus	C	Polymorphism	151310	151310	1	1	none	2	SNP	0.5	ycf2
Consensus	C	Polymorphism	150371	150371	1	1	none	2	SNP	0.5	ycf2
Consensus	T	Polymorphism	150371	150371	1	1	none	2	SNP	0.5	ycf2
Consensus	A	Polymorphism	150046	150046	1	1	none	2	SNP	0.5	ycf2
Consensus	C	Polymorphism	150046	150046	1	1	none	2	SNP	0.5	ycf2
Consensus	G	Polymorphism	149686	149686	1	1	none	2	SNP	0.5	ycf2
Consensus	T	Polymorphism	149686	149686	1	1	none	2	SNP	0.5	ycf2
Consensus	A	Polymorphism	149531	149531	1	1	none	2	SNP	0.5	ycf2
Consensus	G	Polymorphism	149531	149531	1	1	none	2	SNP	0.5	ycf2
Consensus	G	Polymorphism	148383	148383	1	1	none	2	SNP	0.5	trnL-CAA–ycf2
Consensus	T	Polymorphism	148383	148383	1	1	none	2	SNP	0.5	trnL-CAA–ycf2
Consensus	G	Polymorphism	148238	148238	1	1	none	2	SNP	0.5	trnL-CAA–ycf2
Consensus	T	Polymorphism	148238	148238	1	1	none	2	SNP	0.5	trnL-CAA–ycf2
Consensus	G	Polymorphism	148049	148049	1	1	none	2	SNP	0.5	trnL-CAA–ycf2
Consensus	T	Polymorphism	148049	148049	1	1	none	2	SNP	0.5	trnL-CAA–ycf2
Consensus	C	Polymorphism	147484	147484	1	1	none	2	SNP	0.5	ndhB–trnL-CAA
Consensus	T	Polymorphism	147484	147484	1	1	none	2	SNP	0.5	ndhB–trnL-CAA
Consensus	A	Polymorphism	147204	147204	1	1	none	2	SNP	0.5	ndhB–trnL-CAA
Consensus	C	Polymorphism	147204	147204	1	1	none	2	SNP	0.5	ndhB–trnL-CAA
Consensus	A	Polymorphism	147153	147153	1	1	none	2	SNP	0.5	ndhB–trnL-CAA
Consensus	C	Polymorphism	147153	147153	1	1	none	2	SNP	0.5	ndhB–trnL-CAA
Consensus	G	Polymorphism	147123	147123	1	1	none	2	SNP	0.5	ndhB–trnL-CAA
Consensus	T	Polymorphism	147123	147123	1	1	none	2	SNP	0.5	ndhB–trnL-CAA
Consensus	G	Polymorphism	147078	147078	1	1	none	2	SNP	0.5	ndhB–trnL-CAA
Consensus	T	Polymorphism	147078	147078	1	1	none	2	SNP	0.5	ndhB–trnL-CAA
Consensus	A	Polymorphism	146828	146828	1	1	none	2	SNP	0.5	ndhB
Consensus	C	Polymorphism	146828	146828	1	1	none	2	SNP	0.5	ndhB
Consensus	A	Polymorphism	146390	146390	1	1	none	2	SNP	0.5	ndhB
Consensus	G	Polymorphism	146390	146390	1	1	none	2	SNP	0.5	ndhB
Consensus	C	Polymorphism	146163	146163	1	1	none	2	SNP	0.5	ndhB
Consensus	T	Polymorphism	146163	146163	1	1	none	2	SNP	0.5	ndhB
Consensus	G	Polymorphism	145642	145642	1	1	none	2	SNP	0.5	ndhB
Consensus	T	Polymorphism	145642	145642	1	1	none	2	SNP	0.5	ndhB
Consensus	G	Polymorphism	144664	144664	1	1	none	2	SNP	0.5	rps7–ndhB
Consensus	T	Polymorphism	144664	144664	1	1	none	2	SNP	0.5	rps7–ndhB
Consensus	A	Polymorphism	144501	144501	1	1	none	2	SNP	0.5	rps7–ndhB
Consensus	G	Polymorphism	144501	144501	1	1	none	2	SNP	0.5	rps7–ndhB
Consensus	A	Polymorphism	143522	143522	1	1	none	2	SNP	0.5	trnV-GAC–rps7
Consensus	C	Polymorphism	143522	143522	1	1	none	2	SNP	0.5	trnV-GAC–rps7
Consensus	C	Polymorphism	143114	143114	1	1	none	2	SNP	0.5	trnV-GAC–rps7
Consensus	T	Polymorphism	143114	143114	1	1	none	2	SNP	0.5	trnV-GAC–rps7
Consensus	G	Polymorphism	143007	143007	1	1	none	2	SNP	0.5	trnV-GAC–rps7
Consensus	T	Polymorphism	143007	143007	1	1	none	2	SNP	0.5	trnV-GAC–rps7
Consensus	A	Polymorphism	142704	142704	1	1	none	2	SNP	0.5	trnV-GAC–rps7
Consensus	G	Polymorphism	142704	142704	1	1	none	2	SNP	0.5	trnV-GAC–rps7
Consensus	A	Polymorphism	142694	142694	1	1	none	2	SNP	0.5	trnV-GAC–rps7
Consensus	C	Polymorphism	142694	142694	1	1	none	2	SNP	0.5	trnV-GAC–rps7
Consensus	A	Polymorphism	137858	137858	1	1	none	2	SNP	0.5	trnA-UGA
Consensus	G	Polymorphism	137858	137858	1	1	none	2	SNP	0.5	trnA-UGA
Consensus	C	Polymorphism	133982	133982	1	1	none	2	SNP	0.5	rrn5–rrn4.5
Consensus	T	Polymorphism	133982	133982	1	1	none	2	SNP	0.5	rrn5–rrn4.5
Consensus	A	Polymorphism	133188	133188	1	1	none	2	SNP	0.5	trnN-GUU–trnR-ACG
Consensus	C	Polymorphism	133188	133188	1	1	none	2	SNP	0.5	trnN-GUU–trnR-ACG
Consensus	A	Polymorphism	133006	133006	1	1	none	2	SNP	0.5	trnN-GUU–trnR-ACG
Consensus	C	Polymorphism	133006	133006	1	1	none	2	SNP	0.5	trnN-GUU–trnR-ACG
Consensus	A	Polymorphism	132878	132878	1	1	none	2	SNP	0.5	trnN-GUU–trnR-ACG
Consensus	C	Polymorphism	132878	132878	1	1	none	2	SNP	0.5	trnN-GUU–trnR-ACG
Consensus	C	Polymorphism	131433	131433	1	1	none	2	SNP	0.5	ycf1
Consensus	G	Polymorphism	131433	131433	1	1	none	2	SNP	0.5	ycf1
Consensus	A	Polymorphism	131388	131388	1	1	none	2	SNP	0.5	ycf1
Consensus	C	Polymorphism	131388	131388	1	1	none	2	SNP	0.5	ycf1
Consensus	A	Polymorphism	131145	131145	1	1	none	2	SNP	0.5	ycf1
Consensus	G	Polymorphism	131145	131145	1	1	none	2	SNP	0.5	ycf1
Consensus	G	Polymorphism	131070	131070	1	1	none	2	SNP	0.5	ycf1
Consensus	T	Polymorphism	131070	131070	1	1	none	2	SNP	0.5	ycf1
Consensus	G	Polymorphism	131037	131037	1	1	none	2	SNP	0.5	ycf1
Consensus	T	Polymorphism	131037	131037	1	1	none	2	SNP	0.5	ycf1
Consensus	G	Polymorphism	131017	131017	1	1	none	2	SNP	0.5	ycf1
Consensus	T	Polymorphism	131017	131017	1	1	none	2	SNP	0.5	ycf1
Consensus	G	Polymorphism	131012	131012	1	1	none	2	SNP	0.5	ycf1
Consensus	T	Polymorphism	131012	131012	1	1	none	2	SNP	0.5	ycf1
Consensus	C	Polymorphism	130856	130856	1	1	none	2	SNP	0.5	ycf1
Consensus	T	Polymorphism	130856	130856	1	1	none	2	SNP	0.5	ycf1
Consensus	A	Polymorphism	130773	130773	1	1	none	2	SNP	0.5	ycf1
Consensus	C	Polymorphism	130773	130773	1	1	none	2	SNP	0.5	ycf1
Consensus	C	Polymorphism	130561	130561	1	1	none	2	SNP	0.5	ycf1
Consensus	T	Polymorphism	130561	130561	1	1	none	2	SNP	0.5	ycf1
Consensus	A	Polymorphism	130548	130548	1	1	none	2	SNP	0.5	ycf1
Consensus	C	Polymorphism	130548	130548	1	1	none	2	SNP	0.5	ycf1
Consensus	A	Polymorphism	130295	130295	1	1	none	2	SNP	0.5	ycf1
Consensus	C	Polymorphism	130295	130295	1	1	none	2	SNP	0.5	ycf1
Consensus	A	Polymorphism	130288	130288	1	1	none	2	SNP	0.5	ycf1
Consensus	G	Polymorphism	130288	130288	1	1	none	2	SNP	0.5	ycf1
Consensus	G	Polymorphism	130247	130247	1	1	none	2	SNP	0.5	ycf1
Consensus	T	Polymorphism	130247	130247	1	1	none	2	SNP	0.5	ycf1
Consensus	A	Polymorphism	130193	130193	1	1	none	2	SNP	0.5	ycf1
Consensus	C	Polymorphism	130193	130193	1	1	none	2	SNP	0.5	ycf1
Consensus	G	Polymorphism	130034	130034	1	1	none	2	SNP	0.5	ycf1
Consensus	T	Polymorphism	130034	130034	1	1	none	2	SNP	0.5	ycf1
Consensus	C	Polymorphism	129675	129675	1	1	none	2	SNP	0.5	ycf1
Consensus	T	Polymorphism	129675	129675	1	1	none	2	SNP	0.5	ycf1
Consensus	G	Polymorphism	129629	129629	1	1	none	2	SNP	0.5	ycf1
Consensus	T	Polymorphism	129629	129629	1	1	none	2	SNP	0.5	ycf1
Consensus	G	Polymorphism	129622	129622	1	1	none	2	SNP	0.5	ycf1
Consensus	T	Polymorphism	129622	129622	1	1	none	2	SNP	0.5	ycf1
Consensus	A	Polymorphism	129420	129420	1	1	none	2	SNP	0.5	ycf1
Consensus	T	Polymorphism	129420	129420	1	1	none	2	SNP	0.5	ycf1
Consensus	A	Polymorphism	129257	129257	1	1	none	2	SNP	0.5	ycf1
Consensus	C	Polymorphism	129257	129257	1	1	none	2	SNP	0.5	ycf1
Consensus	A	Polymorphism	129173	129173	1	1	none	2	SNP	0.5	ycf1
Consensus	G	Polymorphism	129173	129173	1	1	none	2	SNP	0.5	ycf1
Consensus	G	Polymorphism	129071	129071	1	1	none	2	SNP	0.5	ycf1
Consensus	T	Polymorphism	129071	129071	1	1	none	2	SNP	0.5	ycf1
Consensus	C	Polymorphism	129065	129065	1	1	none	2	SNP	0.5	ycf1
Consensus	T	Polymorphism	129065	129065	1	1	none	2	SNP	0.5	ycf1
Consensus	C	Polymorphism	129059	129059	1	1	none	2	SNP	0.5	ycf1
Consensus	T	Polymorphism	129059	129059	1	1	none	2	SNP	0.5	ycf1
Consensus	A	Polymorphism	129000	129000	1	1	none	2	SNP	0.5	ycf1
Consensus	C	Polymorphism	129000	129000	1	1	none	2	SNP	0.5	ycf1
Consensus	G	Polymorphism	128949	128949	1	1	none	2	SNP	0.5	ycf1
Consensus	T	Polymorphism	128949	128949	1	1	none	2	SNP	0.5	ycf1
Consensus	G	Polymorphism	128742	128742	1	1	none	2	SNP	0.5	ycf1
Consensus	T	Polymorphism	128742	128742	1	1	none	2	SNP	0.5	ycf1
Consensus	A	Polymorphism	128698	128698	1	1	none	2	SNP	0.5	ycf1
Consensus	C	Polymorphism	128698	128698	1	1	none	2	SNP	0.5	ycf1
Consensus	G	Polymorphism	128438	128438	1	1	none	2	SNP	0.5	ycf1
Consensus	T	Polymorphism	128438	128438	1	1	none	2	SNP	0.5	ycf1
Consensus	A	Polymorphism	128430	128430	1	1	none	2	SNP	0.5	ycf1
Consensus	C	Polymorphism	128430	128430	1	1	none	2	SNP	0.5	ycf1
Consensus	A	Polymorphism	128403	128403	1	1	none	2	SNP	0.5	ycf1
Consensus	G	Polymorphism	128403	128403	1	1	none	2	SNP	0.5	ycf1
Consensus	A	Polymorphism	128280	128280	1	1	none	2	SNP	0.5	ycf1
Consensus	T	Polymorphism	128280	128280	1	1	none	2	SNP	0.5	ycf1
Consensus	A	Polymorphism	128275	128275	1	1	none	2	SNP	0.5	ycf1
Consensus	C	Polymorphism	128275	128275	1	1	none	2	SNP	0.5	ycf1
Consensus	G	Polymorphism	127867	127867	1	1	none	2	SNP	0.5	ycf1
Consensus	T	Polymorphism	127867	127867	1	1	none	2	SNP	0.5	ycf1
Consensus	G	Polymorphism	127829	127829	1	1	none	2	SNP	0.5	ycf1
Consensus	T	Polymorphism	127829	127829	1	1	none	2	SNP	0.5	ycf1
Consensus	G	Polymorphism	127755	127755	1	1	none	2	SNP	0.5	ycf1
Consensus	T	Polymorphism	127755	127755	1	1	none	2	SNP	0.5	ycf1
Consensus	G	Polymorphism	127739	127739	1	1	none	2	SNP	0.5	ycf1
Consensus	T	Polymorphism	127739	127739	1	1	none	2	SNP	0.5	ycf1
Consensus	G	Polymorphism	127579	127579	1	1	none	2	SNP	0.5	ycf1
Consensus	T	Polymorphism	127579	127579	1	1	none	2	SNP	0.5	ycf1
Consensus	G	Polymorphism	127535	127535	1	1	none	2	SNP	0.5	ycf1
Consensus	T	Polymorphism	127535	127535	1	1	none	2	SNP	0.5	ycf1
Consensus	A	Polymorphism	127291	127291	1	1	none	2	SNP	0.5	ycf1
Consensus	C	Polymorphism	127291	127291	1	1	none	2	SNP	0.5	ycf1
Consensus	A	Polymorphism	127200	127200	1	1	none	2	SNP	0.5	ycf1
Consensus	C	Polymorphism	127200	127200	1	1	none	2	SNP	0.5	ycf1
Consensus	A	Polymorphism	127142	127142	1	1	none	2	SNP	0.5	ycf1
Consensus	G	Polymorphism	127142	127142	1	1	none	2	SNP	0.5	ycf1
Consensus	A	Polymorphism	126959	126959	1	1	none	2	SNP	0.5	rps15–ycf1
Consensus	C	Polymorphism	126959	126959	1	1	none	2	SNP	0.5	rps15–ycf1
Consensus	G	Polymorphism	126950	126950	1	1	none	2	SNP	0.5	rps15–ycf1
Consensus	T	Polymorphism	126950	126950	1	1	none	2	SNP	0.5	rps15–ycf1
Consensus	G	Polymorphism	126949	126949	1	1	none	2	SNP	0.5	rps15–ycf1
Consensus	T	Polymorphism	126949	126949	1	1	none	2	SNP	0.5	rps15–ycf1
Consensus	A	Polymorphism	126874	126874	1	1	none	2	SNP	0.5	rps15–ycf1
Consensus	C	Polymorphism	126874	126874	1	1	none	2	SNP	0.5	rps15–ycf1
Consensus	A	Polymorphism	126580	126580	1	1	none	2	SNP	0.5	ndhH–rps15
Consensus	C	Polymorphism	126580	126580	1	1	none	2	SNP	0.5	ndhH–rps15
Consensus	G	Polymorphism	126561	126561	1	1	none	2	SNP	0.5	ndhH–rps15
Consensus	T	Polymorphism	126561	126561	1	1	none	2	SNP	0.5	ndhH–rps15
Consensus	A	Polymorphism	126381	126381	1	1	none	2	SNP	0.5	ndhH
Consensus	C	Polymorphism	126381	126381	1	1	none	2	SNP	0.5	ndhH
Consensus	C	Polymorphism	125822	125822	1	1	none	2	SNP	0.5	ndhH
Consensus	T	Polymorphism	125822	125822	1	1	none	2	SNP	0.5	ndhH
Consensus	A	Polymorphism	125511	125511	1	1	none	2	SNP	0.5	ndhH
Consensus	G	Polymorphism	125511	125511	1	1	none	2	SNP	0.5	ndhH
Consensus	G	Polymorphism	125248	125248	1	1	none	2	SNP	0.5	ndhA
Consensus	T	Polymorphism	125248	125248	1	1	none	2	SNP	0.5	ndhA
Consensus	G	Polymorphism	125014	125014	1	1	none	2	SNP	0.5	ndhA
Consensus	T	Polymorphism	125014	125014	1	1	none	2	SNP	0.5	ndhA
Consensus	G	Polymorphism	124941	124941	1	1	none	2	SNP	0.5	ndhA
Consensus	T	Polymorphism	124941	124941	1	1	none	2	SNP	0.5	ndhA
Consensus	C	Polymorphism	124754	124754	1	1	none	2	SNP	0.5	ndhA
Consensus	T	Polymorphism	124754	124754	1	1	none	2	SNP	0.5	ndhA
Consensus	G	Polymorphism	124685	124685	1	1	none	2	SNP	0.5	ndhA
Consensus	T	Polymorphism	124685	124685	1	1	none	2	SNP	0.5	ndhA
Consensus	A	Polymorphism	124682	124682	1	1	none	2	SNP	0.5	ndhA
Consensus	C	Polymorphism	124682	124682	1	1	none	2	SNP	0.5	ndhA
Consensus	G	Polymorphism	124594	124594	1	1	none	2	SNP	0.5	ndhA
Consensus	T	Polymorphism	124594	124594	1	1	none	2	SNP	0.5	ndhA
Consensus	G	Polymorphism	124428	124428	1	1	none	2	SNP	0.5	ndhA
Consensus	T	Polymorphism	124428	124428	1	1	none	2	SNP	0.5	ndhA
Consensus	A	Polymorphism	124424	124424	1	1	none	2	SNP	0.5	ndhA
Consensus	G	Polymorphism	124424	124424	1	1	none	2	SNP	0.5	ndhA
Consensus	G	Polymorphism	124289	124289	1	1	none	2	SNP	0.5	ndhA
Consensus	T	Polymorphism	124289	124289	1	1	none	2	SNP	0.5	ndhA
Consensus	A	Polymorphism	124122	124122	1	1	none	2	SNP	0.5	ndhA
Consensus	G	Polymorphism	124122	124122	1	1	none	2	SNP	0.5	ndhA
Consensus	A	Polymorphism	124119	124119	1	1	none	2	SNP	0.5	ndhA
Consensus	G	Polymorphism	124119	124119	1	1	none	2	SNP	0.5	ndhA
Consensus	C	Polymorphism	124117	124117	1	1	none	2	SNP	0.5	ndhA
Consensus	T	Polymorphism	124117	124117	1	1	none	2	SNP	0.5	ndhA
Consensus	A	Polymorphism	124116	124116	1	1	none	2	SNP	0.5	ndhA
Consensus	T	Polymorphism	124116	124116	1	1	none	2	SNP	0.5	ndhA
Consensus	A	Polymorphism	123927	123927	1	1	none	2	SNP	0.5	ndhA
Consensus	C	Polymorphism	123927	123927	1	1	none	2	SNP	0.5	ndhA
Consensus	A	Polymorphism	123919	123919	1	1	none	2	SNP	0.5	ndhA
Consensus	C	Polymorphism	123919	123919	1	1	none	2	SNP	0.5	ndhA
Consensus	A	Polymorphism	123867	123867	1	1	none	2	SNP	0.5	ndhA
Consensus	C	Polymorphism	123867	123867	1	1	none	2	SNP	0.5	ndhA
Consensus	G	Polymorphism	123746	123746	1	1	none	2	SNP	0.5	ndhA
Consensus	T	Polymorphism	123746	123746	1	1	none	2	SNP	0.5	ndhA
Consensus	A	Polymorphism	123526	123526	1	1	none	2	SNP	0.5	ndhA
Consensus	G	Polymorphism	123526	123526	1	1	none	2	SNP	0.5	ndhA
Consensus	C	Polymorphism	123279	123279	1	1	none	2	SNP	0.5	ndhA
Consensus	T	Polymorphism	123279	123279	1	1	none	2	SNP	0.5	ndhA
Consensus	A	Polymorphism	122597	122597	1	1	none	2	SNP	0.5	ndhI
Consensus	C	Polymorphism	122597	122597	1	1	none	2	SNP	0.5	ndhI
Consensus	C	Polymorphism	122397	122397	1	1	none	2	SNP	0.5	ndhG–ndhI
Consensus	T	Polymorphism	122397	122397	1	1	none	2	SNP	0.5	ndhG–ndhI
Consensus	C	Polymorphism	122387	122387	1	1	none	2	SNP	0.5	ndhG–ndhI
Consensus	T	Polymorphism	122387	122387	1	1	none	2	SNP	0.5	ndhG–ndhI
Consensus	A	Polymorphism	122373	122373	1	1	none	2	SNP	0.5	ndhG–ndhI
Consensus	T	Polymorphism	122373	122373	1	1	none	2	SNP	0.5	ndhG–ndhI
Consensus	A	Polymorphism	121932	121932	1	1	none	2	SNP	0.5	ndhG
Consensus	G	Polymorphism	121932	121932	1	1	none	2	SNP	0.5	ndhG
Consensus	A	Polymorphism	121898	121898	1	1	none	2	SNP	0.5	ndhG
Consensus	G	Polymorphism	121898	121898	1	1	none	2	SNP	0.5	ndhG
Consensus	G	Polymorphism	121734	121734	1	1	none	2	SNP	0.5	ndhG
Consensus	T	Polymorphism	121734	121734	1	1	none	2	SNP	0.5	ndhG
Consensus	A	Polymorphism	121676	121676	1	1	none	2	SNP	0.5	ndhE–ndhG
Consensus	C	Polymorphism	121676	121676	1	1	none	2	SNP	0.5	ndhE–ndhG
Consensus	G	Polymorphism	121640	121640	1	1	none	2	SNP	0.5	ndhE–ndhG
Consensus	T	Polymorphism	121640	121640	1	1	none	2	SNP	0.5	ndhE–ndhG
Consensus	A	Polymorphism	121293	121293	1	1	none	2	SNP	0.5	ndhE
Consensus	G	Polymorphism	121293	121293	1	1	none	2	SNP	0.5	ndhE
Consensus	G	Polymorphism	120332	120332	1	1	none	2	SNP	0.5	ndhD–psaC
Consensus	T	Polymorphism	120332	120332	1	1	none	2	SNP	0.5	ndhD–psaC
Consensus	A	Polymorphism	120272	120272	1	1	none	2	SNP	0.5	ndhD–psaC
Consensus	C	Polymorphism	120272	120272	1	1	none	2	SNP	0.5	ndhD–psaC
Consensus	C	Polymorphism	120242	120242	1	1	none	2	SNP	0.5	ndhD–psaC
Consensus	T	Polymorphism	120242	120242	1	1	none	2	SNP	0.5	ndhD–psaC
Consensus	G	Polymorphism	120197	120197	1	1	none	2	SNP	0.5	ndhD–psaC
Consensus	T	Polymorphism	120197	120197	1	1	none	2	SNP	0.5	ndhD–psaC
Consensus	A	Polymorphism	119973	119973	1	1	none	2	SNP	0.5	ndhD
Consensus	C	Polymorphism	119973	119973	1	1	none	2	SNP	0.5	ndhD
Consensus	A	Polymorphism	119247	119247	1	1	none	2	SNP	0.5	ndhD
Consensus	G	Polymorphism	119247	119247	1	1	none	2	SNP	0.5	ndhD
Consensus	A	Polymorphism	118768	118768	1	1	none	2	SNP	0.5	ccsA–ndhD
Consensus	C	Polymorphism	118768	118768	1	1	none	2	SNP	0.5	ccsA–ndhD
Consensus	G	Polymorphism	118727	118727	1	1	none	2	SNP	0.5	ccsA–ndhD
Consensus	T	Polymorphism	118727	118727	1	1	none	2	SNP	0.5	ccsA–ndhD
Consensus	A	Polymorphism	118635	118635	1	1	none	2	SNP	0.5	ccsA–ndhD
Consensus	G	Polymorphism	118635	118635	1	1	none	2	SNP	0.5	ccsA–ndhD
Consensus	C	Polymorphism	118533	118533	1	1	none	2	SNP	0.5	ccsA
Consensus	T	Polymorphism	118533	118533	1	1	none	2	SNP	0.5	ccsA
Consensus	A	Polymorphism	118464	118464	1	1	none	2	SNP	0.5	ccsA
Consensus	C	Polymorphism	118464	118464	1	1	none	2	SNP	0.5	ccsA
Consensus	G	Polymorphism	118162	118162	1	1	none	2	SNP	0.5	ccsA
Consensus	T	Polymorphism	118162	118162	1	1	none	2	SNP	0.5	ccsA
Consensus	A	Polymorphism	118130	118130	1	1	none	2	SNP	0.5	ccsA
Consensus	C	Polymorphism	118130	118130	1	1	none	2	SNP	0.5	ccsA
Consensus	A	Polymorphism	118115	118115	1	1	none	2	SNP	0.5	ccsA
Consensus	C	Polymorphism	118115	118115	1	1	none	2	SNP	0.5	ccsA
Consensus	A	Polymorphism	118078	118078	1	1	none	2	SNP	0.5	ccsA
Consensus	T	Polymorphism	118078	118078	1	1	none	2	SNP	0.5	ccsA
Consensus	A	Polymorphism	117734	117734	1	1	none	2	SNP	0.5	ccsA
Consensus	G	Polymorphism	117734	117734	1	1	none	2	SNP	0.5	ccsA
Consensus	A	Polymorphism	117506	117506	1	1	none	2	SNP	0.5	trnL-UAG–ccsA
Consensus	T	Polymorphism	117506	117506	1	1	none	2	SNP	0.5	trnL-UAG–ccsA
Consensus	A	Polymorphism	117216	117216	1	1	none	2	SNP	0.5	rpl32–trnL-UAG
Consensus	C	Polymorphism	117216	117216	1	1	none	2	SNP	0.5	rpl32–trnL-UAG
Consensus	A	Polymorphism	117206	117206	1	1	none	2	SNP	0.5	rpl32–trnL-UAG
Consensus	G	Polymorphism	117206	117206	1	1	none	2	SNP	0.5	rpl32–trnL-UAG
Consensus	C	Polymorphism	117177	117177	1	1	none	2	SNP	0.5	rpl32–trnL-UAG
Consensus	T	Polymorphism	117177	117177	1	1	none	2	SNP	0.5	rpl32–trnL-UAG
Consensus	A	Polymorphism	117080	117080	1	1	none	2	SNP	0.5	rpl32–trnL-UAG
Consensus	G	Polymorphism	117080	117080	1	1	none	2	SNP	0.5	rpl32–trnL-UAG
Consensus	A	Polymorphism	117078	117078	1	1	none	2	SNP	0.5	rpl32–trnL-UAG
Consensus	G	Polymorphism	117078	117078	1	1	none	2	SNP	0.5	rpl32–trnL-UAG
Consensus	A	Polymorphism	117071	117071	1	1	none	2	SNP	0.5	rpl32–trnL-UAG
Consensus	C	Polymorphism	117071	117071	1	1	none	2	SNP	0.5	rpl32–trnL-UAG
Consensus	A	Polymorphism	116861	116861	1	1	none	2	SNP	0.5	rpl32–trnL-UAG
Consensus	C	Polymorphism	116861	116861	1	1	none	2	SNP	0.5	rpl32–trnL-UAG
Consensus	G	Polymorphism	116724	116724	1	1	none	2	SNP	0.5	rpl32
Consensus	T	Polymorphism	116724	116724	1	1	none	2	SNP	0.5	rpl32
Consensus	A	Polymorphism	116646	116646	1	1	none	2	SNP	0.5	rpl32
Consensus	G	Polymorphism	116646	116646	1	1	none	2	SNP	0.5	rpl32
Consensus	G	Polymorphism	116339	116339	1	1	none	2	SNP	0.5	ndhF–rpl32
Consensus	T	Polymorphism	116339	116339	1	1	none	2	SNP	0.5	ndhF–rpl32
Consensus	A	Polymorphism	116268	116268	1	1	none	2	SNP	0.5	ndhF–rpl32
Consensus	G	Polymorphism	116268	116268	1	1	none	2	SNP	0.5	ndhF–rpl32
Consensus	A	Polymorphism	116266	116266	1	1	none	2	SNP	0.5	ndhF–rpl32
Consensus	T	Polymorphism	116266	116266	1	1	none	2	SNP	0.5	ndhF–rpl32
Consensus	A	Polymorphism	116210	116210	1	1	none	2	SNP	0.5	ndhF–rpl32
Consensus	C	Polymorphism	116210	116210	1	1	none	2	SNP	0.5	ndhF–rpl32
Consensus	A	Polymorphism	116204	116204	1	1	none	2	SNP	0.5	ndhF–rpl32
Consensus	G	Polymorphism	116204	116204	1	1	none	2	SNP	0.5	ndhF–rpl32
Consensus	A	Polymorphism	116151	116151	1	1	none	2	SNP	0.5	ndhF–rpl32
Consensus	C	Polymorphism	116151	116151	1	1	none	2	SNP	0.5	ndhF–rpl32
Consensus	A	Polymorphism	115979	115979	1	1	none	2	SNP	0.5	ndhF–rpl32
Consensus	C	Polymorphism	115979	115979	1	1	none	2	SNP	0.5	ndhF–rpl32
Consensus	A	Polymorphism	115919	115919	1	1	none	2	SNP	0.5	ndhF–rpl32
Consensus	G	Polymorphism	115919	115919	1	1	none	2	SNP	0.5	ndhF–rpl32
Consensus	A	Polymorphism	115872	115872	1	1	none	2	SNP	0.5	ndhF–rpl32
Consensus	C	Polymorphism	115872	115872	1	1	none	2	SNP	0.5	ndhF–rpl32
Consensus	G	Polymorphism	115871	115871	1	1	none	2	SNP	0.5	ndhF–rpl32
Consensus	T	Polymorphism	115871	115871	1	1	none	2	SNP	0.5	ndhF–rpl32
Consensus	G	Polymorphism	115714	115714	1	1	none	2	SNP	0.5	ndhF
Consensus	T	Polymorphism	115714	115714	1	1	none	2	SNP	0.5	ndhF
Consensus	A	Polymorphism	115545	115545	1	1	none	2	SNP	0.5	ndhF
Consensus	C	Polymorphism	115545	115545	1	1	none	2	SNP	0.5	ndhF
Consensus	G	Polymorphism	115100	115100	1	1	none	2	SNP	0.5	ndhF
Consensus	T	Polymorphism	115100	115100	1	1	none	2	SNP	0.5	ndhF
Consensus	A	Polymorphism	114015	114015	1	1	none	2	SNP	0.5	ndhF
Consensus	T	Polymorphism	114015	114015	1	1	none	2	SNP	0.5	ndhF
Consensus	A	Polymorphism	113972	113972	1	1	none	2	SNP	0.5	ndhF
Consensus	G	Polymorphism	113972	113972	1	1	none	2	SNP	0.5	ndhF
Consensus	C	Polymorphism	113897	113897	1	1	none	2	SNP	0.5	ndhF
Consensus	T	Polymorphism	113897	113897	1	1	none	2	SNP	0.5	ndhF
Consensus	C	Polymorphism	113831	113831	1	1	none	2	SNP	0.5	ndhF
Consensus	T	Polymorphism	113831	113831	1	1	none	2	SNP	0.5	ndhF
Consensus	A	Polymorphism	113559	113559	1	1	none	2	SNP	0.5	ndhF
Consensus	G	Polymorphism	113559	113559	1	1	none	2	SNP	0.5	ndhF
Consensus	A	Polymorphism	113541	113541	1	1	none	2	SNP	0.5	ndhF
Consensus	T	Polymorphism	113541	113541	1	1	none	2	SNP	0.5	ndhF
Consensus	G	Polymorphism	113511	113511	1	1	none	2	SNP	0.5	ndhF
Consensus	T	Polymorphism	113511	113511	1	1	none	2	SNP	0.5	ndhF
Consensus	C	Polymorphism	113466	113466	1	1	none	2	SNP	0.5	ycf1
Consensus	G	Polymorphism	113466	113466	1	1	none	2	SNP	0.5	ycf1
Consensus	G	Polymorphism	112021	112021	1	1	none	2	SNP	0.5	trnR-ACG–trnN-GUU
Consensus	T	Polymorphism	112021	112021	1	1	none	2	SNP	0.5	trnR-ACG–trnN-GUU
Consensus	G	Polymorphism	111893	111893	1	1	none	2	SNP	0.5	trnR-ACG–trnN-GUU
Consensus	T	Polymorphism	111893	111893	1	1	none	2	SNP	0.5	trnR-ACG–trnN-GUU
Consensus	G	Polymorphism	111711	111711	1	1	none	2	SNP	0.5	trnR-ACG–trnN-GUU
Consensus	T	Polymorphism	111711	111711	1	1	none	2	SNP	0.5	trnR-ACG–trnN-GUU
Consensus	A	Polymorphism	110917	110917	1	1	none	2	SNP	0.5	rrn4.5–rrn5
Consensus	G	Polymorphism	110917	110917	1	1	none	2	SNP	0.5	rrn4.5–rrn5
Consensus	C	Polymorphism	107041	107041	1	1	none	2	SNP	0.5	trnA-UGC
Consensus	T	Polymorphism	107041	107041	1	1	none	2	SNP	0.5	trnA-UGC
Consensus	G	Polymorphism	102205	102205	1	1	none	2	SNP	0.5	rps7–trnV-GAC
Consensus	T	Polymorphism	102205	102205	1	1	none	2	SNP	0.5	rps7–trnV-GAC
Consensus	C	Polymorphism	102195	102195	1	1	none	2	SNP	0.5	rps7–trnV-GAC
Consensus	T	Polymorphism	102195	102195	1	1	none	2	SNP	0.5	rps7–trnV-GAC
Consensus	A	Polymorphism	101892	101892	1	1	none	2	SNP	0.5	rps7–trnV-GAC
Consensus	C	Polymorphism	101892	101892	1	1	none	2	SNP	0.5	rps7–trnV-GAC
Consensus	A	Polymorphism	101785	101785	1	1	none	2	SNP	0.5	rps7–trnV-GAC
Consensus	G	Polymorphism	101785	101785	1	1	none	2	SNP	0.5	rps7–trnV-GAC
Consensus	G	Polymorphism	101377	101377	1	1	none	2	SNP	0.5	rps7–trnV-GAC
Consensus	T	Polymorphism	101377	101377	1	1	none	2	SNP	0.5	rps7–trnV-GAC
Consensus	C	Polymorphism	100398	100398	1	1	none	2	SNP	0.5	ndhB–rps7
Consensus	T	Polymorphism	100398	100398	1	1	none	2	SNP	0.5	ndhB–rps7
Consensus	A	Polymorphism	100235	100235	1	1	none	2	SNP	0.5	ndhB–rps7
Consensus	C	Polymorphism	100235	100235	1	1	none	2	SNP	0.5	ndhB–rps7
Consensus	A	Polymorphism	99257	99257	1	1	none	2	SNP	0.5	ndhB
Consensus	C	Polymorphism	99257	99257	1	1	none	2	SNP	0.5	ndhB
Consensus	A	Polymorphism	98736	98736	1	1	none	2	SNP	0.5	ndhB
Consensus	G	Polymorphism	98736	98736	1	1	none	2	SNP	0.5	ndhB
Consensus	C	Polymorphism	98509	98509	1	1	none	2	SNP	0.5	ndhB
Consensus	T	Polymorphism	98509	98509	1	1	none	2	SNP	0.5	ndhB
Consensus	G	Polymorphism	98071	98071	1	1	none	2	SNP	0.5	ndhB
Consensus	T	Polymorphism	98071	98071	1	1	none	2	SNP	0.5	ndhB
Consensus	A	Polymorphism	97821	97821	1	1	none	2	SNP	0.5	trnL-CAA–ndhB
Consensus	C	Polymorphism	97821	97821	1	1	none	2	SNP	0.5	trnL-CAA–ndhB
Consensus	A	Polymorphism	97776	97776	1	1	none	2	SNP	0.5	trnL-CAA–ndhB
Consensus	C	Polymorphism	97776	97776	1	1	none	2	SNP	0.5	trnL-CAA–ndhB
Consensus	G	Polymorphism	97746	97746	1	1	none	2	SNP	0.5	trnL-CAA–ndhB
Consensus	T	Polymorphism	97746	97746	1	1	none	2	SNP	0.5	trnL-CAA–ndhB
Consensus	G	Polymorphism	97695	97695	1	1	none	2	SNP	0.5	trnL-CAA–ndhB
Consensus	T	Polymorphism	97695	97695	1	1	none	2	SNP	0.5	trnL-CAA–ndhB
Consensus	A	Polymorphism	97415	97415	1	1	none	2	SNP	0.5	trnL-CAA–ndhB
Consensus	G	Polymorphism	97415	97415	1	1	none	2	SNP	0.5	trnL-CAA–ndhB
Consensus	A	Polymorphism	96850	96850	1	1	none	2	SNP	0.5	ycf2–trnL-CAA
Consensus	C	Polymorphism	96850	96850	1	1	none	2	SNP	0.5	ycf2–trnL-CAA
Consensus	A	Polymorphism	96661	96661	1	1	none	2	SNP	0.5	ycf2–trnL-CAA
Consensus	C	Polymorphism	96661	96661	1	1	none	2	SNP	0.5	ycf2–trnL-CAA
Consensus	A	Polymorphism	96516	96516	1	1	none	2	SNP	0.5	ycf2–trnL-CAA
Consensus	C	Polymorphism	96516	96516	1	1	none	2	SNP	0.5	ycf2–trnL-CAA
Consensus	C	Polymorphism	95368	95368	1	1	none	2	SNP	0.5	ycf2
Consensus	T	Polymorphism	95368	95368	1	1	none	2	SNP	0.5	ycf2
Consensus	A	Polymorphism	95213	95213	1	1	none	2	SNP	0.5	ycf2
Consensus	C	Polymorphism	95213	95213	1	1	none	2	SNP	0.5	ycf2
Consensus	G	Polymorphism	94853	94853	1	1	none	2	SNP	0.5	ycf2
Consensus	T	Polymorphism	94853	94853	1	1	none	2	SNP	0.5	ycf2
Consensus	A	Polymorphism	94528	94528	1	1	none	2	SNP	0.5	ycf2
Consensus	G	Polymorphism	94528	94528	1	1	none	2	SNP	0.5	ycf2
Consensus	G	Polymorphism	93589	93589	1	1	none	2	SNP	0.5	ycf2
Consensus	T	Polymorphism	93589	93589	1	1	none	2	SNP	0.5	ycf2
Consensus	A	Polymorphism	93093	93093	1	1	none	2	SNP	0.5	ycf2
Consensus	C	Polymorphism	93093	93093	1	1	none	2	SNP	0.5	ycf2
Consensus	A	Polymorphism	92213	92213	1	1	none	2	SNP	0.5	ycf2
Consensus	C	Polymorphism	92213	92213	1	1	none	2	SNP	0.5	ycf2
Consensus	G	Polymorphism	91661	91661	1	1	none	2	SNP	0.5	ycf2
Consensus	T	Polymorphism	91661	91661	1	1	none	2	SNP	0.5	ycf2
Consensus	A	Polymorphism	90906	90906	1	1	none	2	SNP	0.5	ycf2
Consensus	C	Polymorphism	90906	90906	1	1	none	2	SNP	0.5	ycf2
Consensus	A	Polymorphism	90410	90410	1	1	none	2	SNP	0.5	ycf2
Consensus	C	Polymorphism	90410	90410	1	1	none	2	SNP	0.5	ycf2
Consensus	A	Polymorphism	89435	89435	1	1	none	2	SNP	0.5	ycf2
Consensus	C	Polymorphism	89435	89435	1	1	none	2	SNP	0.5	ycf2
Consensus	A	Polymorphism	89056	89056	1	1	none	2	SNP	0.5	rpl23–trnI-CAU
Consensus	G	Polymorphism	89056	89056	1	1	none	2	SNP	0.5	rpl23–trnI-CAU
Consensus	A	Polymorphism	88722	88722	1	1	none	2	SNP	0.5	rpl23
Consensus	C	Polymorphism	88722	88722	1	1	none	2	SNP	0.5	rpl23
Consensus	A	Polymorphism	87956	87956	1	1	none	2	SNP	0.5	rpl2
Consensus	C	Polymorphism	87956	87956	1	1	none	2	SNP	0.5	rpl2
Consensus	C	Polymorphism	87425	87425	1	1	none	2	SNP	0.5	rpl2
Consensus	T	Polymorphism	87425	87425	1	1	none	2	SNP	0.5	rpl2
Consensus	G	Polymorphism	87062	87062	1	1	none	2	SNP	0.5	rps19–trnH-GUG
Consensus	T	Polymorphism	87062	87062	1	1	none	2	SNP	0.5	rps19–trnH-GUG
Consensus	G	Polymorphism	87041	87041	1	1	none	2	SNP	0.5	rps19–trnH-GUG
Consensus	T	Polymorphism	87041	87041	1	1	none	2	SNP	0.5	rps19–trnH-GUG
Consensus	A	Polymorphism	86327	86327	1	1	none	2	SNP	0.5	rpl22
Consensus	G	Polymorphism	86327	86327	1	1	none	2	SNP	0.5	rpl22
Consensus	C	Polymorphism	86264	86264	1	1	none	2	SNP	0.5	rpl22
Consensus	G	Polymorphism	86264	86264	1	1	none	2	SNP	0.5	rpl22
Consensus	A	Polymorphism	86194	86194	1	1	none	2	SNP	0.5	rpl22
Consensus	C	Polymorphism	86194	86194	1	1	none	2	SNP	0.5	rpl22
Consensus	C	Polymorphism	86188	86188	1	1	none	2	SNP	0.5	rpl22
Consensus	T	Polymorphism	86188	86188	1	1	none	2	SNP	0.5	rpl22
Consensus	A	Polymorphism	85829	85829	1	1	none	2	SNP	0.5	rps3
Consensus	T	Polymorphism	85829	85829	1	1	none	2	SNP	0.5	rps3
Consensus	A	Polymorphism	85508	85508	1	1	none	2	SNP	0.5	rps3
Consensus	G	Polymorphism	85508	85508	1	1	none	2	SNP	0.5	rps3
Consensus	G	Polymorphism	85467	85467	1	1	none	2	SNP	0.5	rps3
Consensus	T	Polymorphism	85467	85467	1	1	none	2	SNP	0.5	rps3
Consensus	A	Polymorphism	85405	85405	1	1	none	2	SNP	0.5	rpl16–rps3
Consensus	C	Polymorphism	85405	85405	1	1	none	2	SNP	0.5	rpl16–rps3
Consensus	G	Polymorphism	85333	85333	1	1	none	2	SNP	0.5	rpl16–rps3
Consensus	T	Polymorphism	85333	85333	1	1	none	2	SNP	0.5	rpl16–rps3
Consensus	A	Polymorphism	85282	85282	1	1	none	2	SNP	0.5	rpl16–rps3
Consensus	C	Polymorphism	85282	85282	1	1	none	2	SNP	0.5	rpl16–rps3
Consensus	A	Polymorphism	84970	84970	1	1	none	2	SNP	0.5	rpl16
Consensus	T	Polymorphism	84970	84970	1	1	none	2	SNP	0.5	rpl16
Consensus	G	Polymorphism	84896	84896	1	1	none	2	SNP	0.5	rpl16
Consensus	T	Polymorphism	84896	84896	1	1	none	2	SNP	0.5	rpl16
Consensus	G	Polymorphism	84869	84869	1	1	none	2	SNP	0.5	rpl16
Consensus	T	Polymorphism	84869	84869	1	1	none	2	SNP	0.5	rpl16
Consensus	A	Polymorphism	84801	84801	1	1	none	2	SNP	0.5	rpl16
Consensus	C	Polymorphism	84801	84801	1	1	none	2	SNP	0.5	rpl16
Consensus	G	Polymorphism	84787	84787	1	1	none	2	SNP	0.5	rpl16
Consensus	T	Polymorphism	84787	84787	1	1	none	2	SNP	0.5	rpl16
Consensus	C	Polymorphism	84656	84656	1	1	none	2	SNP	0.5	rpl16
Consensus	T	Polymorphism	84656	84656	1	1	none	2	SNP	0.5	rpl16
Consensus	A	Polymorphism	84332	84332	1	1	none	2	SNP	0.5	rpl16
Consensus	G	Polymorphism	84332	84332	1	1	none	2	SNP	0.5	rpl16
Consensus	A	Polymorphism	84329	84329	1	1	none	2	SNP	0.5	rpl16
Consensus	C	Polymorphism	84329	84329	1	1	none	2	SNP	0.5	rpl16
Consensus	C	Polymorphism	84285	84285	1	1	none	2	SNP	0.5	rpl16
Consensus	T	Polymorphism	84285	84285	1	1	none	2	SNP	0.5	rpl16
Consensus	C	Polymorphism	83617	83617	1	1	none	2	SNP	0.5	rpl14
Consensus	T	Polymorphism	83617	83617	1	1	none	2	SNP	0.5	rpl14
Consensus	A	Polymorphism	83594	83594	1	1	none	2	SNP	0.5	rpl14
Consensus	T	Polymorphism	83594	83594	1	1	none	2	SNP	0.5	rpl14
Consensus	G	Polymorphism	83006	83006	1	1	none	2	SNP	0.5	rps8
Consensus	T	Polymorphism	83006	83006	1	1	none	2	SNP	0.5	rps8
Consensus	G	Polymorphism	82845	82845	1	1	none	2	SNP	0.5	rps8
Consensus	T	Polymorphism	82845	82845	1	1	none	2	SNP	0.5	rps8
Consensus	C	Polymorphism	82483	82483	1	1	none	2	SNP	0.5	infA
Consensus	T	Polymorphism	82483	82483	1	1	none	2	SNP	0.5	infA
Consensus	A	Polymorphism	82337	82337	1	1	none	2	SNP	0.5	rpl36–infA
Consensus	G	Polymorphism	82337	82337	1	1	none	2	SNP	0.5	rpl36–infA
Consensus	A	Polymorphism	82180	82180	1	1	none	2	SNP	0.5	rpl36
Consensus	C	Polymorphism	82180	82180	1	1	none	2	SNP	0.5	rpl36
Consensus	A	Polymorphism	82042	82042	1	1	none	2	SNP	0.5	rps11
Consensus	C	Polymorphism	82042	82042	1	1	none	2	SNP	0.5	rps11
Consensus	C	Polymorphism	81035	81035	1	1	none	2	SNP	0.5	rpoA
Consensus	T	Polymorphism	81035	81035	1	1	none	2	SNP	0.5	rpoA
Consensus	G	Polymorphism	80803	80803	1	1	none	2	SNP	0.5	rpoA
Consensus	T	Polymorphism	80803	80803	1	1	none	2	SNP	0.5	rpoA
Consensus	G	Polymorphism	80780	80780	1	1	none	2	SNP	0.5	rpoA
Consensus	T	Polymorphism	80780	80780	1	1	none	2	SNP	0.5	rpoA
Consensus	A	Polymorphism	80354	80354	1	1	none	2	SNP	0.5	petD
Consensus	C	Polymorphism	80354	80354	1	1	none	2	SNP	0.5	petD
Consensus	A	Polymorphism	80008	80008	1	1	none	2	SNP	0.5	petD
Consensus	C	Polymorphism	80008	80008	1	1	none	2	SNP	0.5	petD
Consensus	G	Polymorphism	79636	79636	1	1	none	2	SNP	0.5	petD
Consensus	T	Polymorphism	79636	79636	1	1	none	2	SNP	0.5	petD
Consensus	G	Polymorphism	79510	79510	1	1	none	2	SNP	0.5	petD
Consensus	T	Polymorphism	79510	79510	1	1	none	2	SNP	0.5	petD
Consensus	G	Polymorphism	79342	79342	1	1	none	2	SNP	0.5	petD
Consensus	T	Polymorphism	79342	79342	1	1	none	2	SNP	0.5	petD
Consensus	C	Polymorphism	79031	79031	1	1	none	2	SNP	0.5	petB–petD
Consensus	T	Polymorphism	79031	79031	1	1	none	2	SNP	0.5	petB–petD
Consensus	C	Polymorphism	78889	78889	1	1	none	2	SNP	0.5	petB–petD
Consensus	T	Polymorphism	78889	78889	1	1	none	2	SNP	0.5	petB–petD
Consensus	A	Polymorphism	78884	78884	1	1	none	2	SNP	0.5	petB–petD
Consensus	C	Polymorphism	78884	78884	1	1	none	2	SNP	0.5	petB–petD
Consensus	A	Polymorphism	78882	78882	1	1	none	2	SNP	0.5	petB–petD
Consensus	C	Polymorphism	78882	78882	1	1	none	2	SNP	0.5	petB–petD
Consensus	C	Polymorphism	78708	78708	1	1	none	2	SNP	0.5	petB
Consensus	T	Polymorphism	78708	78708	1	1	none	2	SNP	0.5	petB
Consensus	G	Polymorphism	78687	78687	1	1	none	2	SNP	0.5	petB
Consensus	T	Polymorphism	78687	78687	1	1	none	2	SNP	0.5	petB
Consensus	C	Polymorphism	78181	78181	1	1	none	2	SNP	0.5	petB
Consensus	T	Polymorphism	78181	78181	1	1	none	2	SNP	0.5	petB
Consensus	A	Polymorphism	78013	78013	1	1	none	2	SNP	0.5	petB
Consensus	G	Polymorphism	78013	78013	1	1	none	2	SNP	0.5	petB
Consensus	G	Polymorphism	77768	77768	1	1	none	2	SNP	0.5	petB
Consensus	T	Polymorphism	77768	77768	1	1	none	2	SNP	0.5	petB
Consensus	A	Polymorphism	77656	77656	1	1	none	2	SNP	0.5	petB
Consensus	G	Polymorphism	77656	77656	1	1	none	2	SNP	0.5	petB
Consensus	C	Polymorphism	77357	77357	1	1	none	2	SNP	0.5	psbH
Consensus	T	Polymorphism	77357	77357	1	1	none	2	SNP	0.5	psbH
Consensus	A	Polymorphism	76697	76697	1	1	none	2	SNP	0.5	psbB–psbT
Consensus	G	Polymorphism	76697	76697	1	1	none	2	SNP	0.5	psbB–psbT
Consensus	A	Polymorphism	76689	76689	1	1	none	2	SNP	0.5	psbB–psbT
Consensus	G	Polymorphism	76689	76689	1	1	none	2	SNP	0.5	psbB–psbT
Consensus	A	Polymorphism	76646	76646	1	1	none	2	SNP	0.5	psbB–psbT
Consensus	G	Polymorphism	76646	76646	1	1	none	2	SNP	0.5	psbB–psbT
Consensus	A	Polymorphism	76620	76620	1	1	none	2	SNP	0.5	psbB–psbT
Consensus	C	Polymorphism	76620	76620	1	1	none	2	SNP	0.5	psbB–psbT
Consensus	G	Polymorphism	76576	76576	1	1	none	2	SNP	0.5	psbB–psbT
Consensus	T	Polymorphism	76576	76576	1	1	none	2	SNP	0.5	psbB–psbT
Consensus	A	Polymorphism	76537	76537	1	1	none	2	SNP	0.5	psbB–psbT
Consensus	G	Polymorphism	76537	76537	1	1	none	2	SNP	0.5	psbB–psbT
Consensus	A	Polymorphism	76536	76536	1	1	none	2	SNP	0.5	psbB–psbT
Consensus	G	Polymorphism	76536	76536	1	1	none	2	SNP	0.5	psbB–psbT
Consensus	A	Polymorphism	76493	76493	1	1	none	2	SNP	0.5	psbB–psbT
Consensus	C	Polymorphism	76493	76493	1	1	none	2	SNP	0.5	psbB–psbT
Consensus	G	Polymorphism	76483	76483	1	1	none	2	SNP	0.5	psbB–psbT
Consensus	T	Polymorphism	76483	76483	1	1	none	2	SNP	0.5	psbB–psbT
Consensus	A	Polymorphism	76478	76478	1	1	none	2	SNP	0.5	psbB–psbT
Consensus	G	Polymorphism	76478	76478	1	1	none	2	SNP	0.5	psbB–psbT
Consensus	A	Polymorphism	76475	76475	1	1	none	2	SNP	0.5	psbB–psbT
Consensus	G	Polymorphism	76475	76475	1	1	none	2	SNP	0.5	psbB–psbT
Consensus	A	Polymorphism	76474	76474	1	1	none	2	SNP	0.5	psbB–psbT
Consensus	T	Polymorphism	76474	76474	1	1	none	2	SNP	0.5	psbB–psbT
Consensus	A	Polymorphism	76473	76473	1	1	none	2	SNP	0.5	psbB–psbT
Consensus	T	Polymorphism	76473	76473	1	1	none	2	SNP	0.5	psbB–psbT
Consensus	A	Polymorphism	76464	76464	1	1	none	2	SNP	0.5	psbB–psbT
Consensus	T	Polymorphism	76464	76464	1	1	none	2	SNP	0.5	psbB–psbT
Consensus	A	Polymorphism	76462	76462	1	1	none	2	SNP	0.5	psbB–psbT
Consensus	T	Polymorphism	76462	76462	1	1	none	2	SNP	0.5	psbB–psbT
Consensus	A	Polymorphism	76461	76461	1	1	none	2	SNP	0.5	psbB–psbT
Consensus	T	Polymorphism	76461	76461	1	1	none	2	SNP	0.5	psbB–psbT
Consensus	A	Polymorphism	76460	76460	1	1	none	2	SNP	0.5	psbB–psbT
Consensus	T	Polymorphism	76460	76460	1	1	none	2	SNP	0.5	psbB–psbT
Consensus	A	Polymorphism	76262	76262	1	1	none	2	SNP	0.5	psbB–psbT
Consensus	C	Polymorphism	76262	76262	1	1	none	2	SNP	0.5	psbB–psbT
Consensus	G	Polymorphism	76253	76253	1	1	none	2	SNP	0.5	psbB–psbT
Consensus	T	Polymorphism	76253	76253	1	1	none	2	SNP	0.5	psbB–psbT
Consensus	G	Polymorphism	76105	76105	1	1	none	2	SNP	0.5	psbB–psbT
Consensus	T	Polymorphism	76105	76105	1	1	none	2	SNP	0.5	psbB–psbT
Consensus	A	Polymorphism	76096	76096	1	1	none	2	SNP	0.5	psbB–psbT
Consensus	C	Polymorphism	76096	76096	1	1	none	2	SNP	0.5	psbB–psbT
Consensus	G	Polymorphism	76000	76000	1	1	none	2	SNP	0.5	psbB
Consensus	T	Polymorphism	76000	76000	1	1	none	2	SNP	0.5	psbB
Consensus	C	Polymorphism	75924	75924	1	1	none	2	SNP	0.5	psbB
Consensus	T	Polymorphism	75924	75924	1	1	none	2	SNP	0.5	psbB
Consensus	A	Polymorphism	74516	74516	1	1	none	2	SNP	0.5	clpP–psbB
Consensus	C	Polymorphism	74516	74516	1	1	none	2	SNP	0.5	clpP–psbB
Consensus	A	Polymorphism	74275	74275	1	1	none	2	SNP	0.5	clpP–psbB
Consensus	C	Polymorphism	74275	74275	1	1	none	2	SNP	0.5	clpP–psbB
Consensus	A	Polymorphism	74175	74175	1	1	none	2	SNP	0.5	clpP–psbB
Consensus	G	Polymorphism	74175	74175	1	1	none	2	SNP	0.5	clpP–psbB
Consensus	A	Polymorphism	74130	74130	1	1	none	2	SNP	0.5	clpP–psbB
Consensus	C	Polymorphism	74130	74130	1	1	none	2	SNP	0.5	clpP–psbB
Consensus	A	Polymorphism	73731	73731	1	1	none	2	SNP	0.5	clpP
Consensus	G	Polymorphism	73731	73731	1	1	none	2	SNP	0.5	clpP
Consensus	A	Polymorphism	73561	73561	1	1	none	2	SNP	0.5	clpP
Consensus	C	Polymorphism	73561	73561	1	1	none	2	SNP	0.5	clpP
Consensus	A	Polymorphism	73528	73528	1	1	none	2	SNP	0.5	clpP
Consensus	C	Polymorphism	73528	73528	1	1	none	2	SNP	0.5	clpP
Consensus	G	Polymorphism	73453	73453	1	1	none	2	SNP	0.5	clpP
Consensus	T	Polymorphism	73453	73453	1	1	none	2	SNP	0.5	clpP
Consensus	A	Polymorphism	73385	73385	1	1	none	2	SNP	0.5	clpP
Consensus	C	Polymorphism	73385	73385	1	1	none	2	SNP	0.5	clpP
Consensus	A	Polymorphism	73382	73382	1	1	none	2	SNP	0.5	clpP
Consensus	G	Polymorphism	73382	73382	1	1	none	2	SNP	0.5	clpP
Consensus	A	Polymorphism	73381	73381	1	1	none	2	SNP	0.5	clpP
Consensus	T	Polymorphism	73381	73381	1	1	none	2	SNP	0.5	clpP
Consensus	A	Polymorphism	73380	73380	1	1	none	2	SNP	0.5	clpP
Consensus	C	Polymorphism	73380	73380	1	1	none	2	SNP	0.5	clpP
Consensus	G	Polymorphism	73378	73378	1	1	none	2	SNP	0.5	clpP
Consensus	T	Polymorphism	73378	73378	1	1	none	2	SNP	0.5	clpP
Consensus	A	Polymorphism	73377	73377	1	1	none	2	SNP	0.5	clpP
Consensus	G	Polymorphism	73377	73377	1	1	none	2	SNP	0.5	clpP
Consensus	A	Polymorphism	73376	73376	1	1	none	2	SNP	0.5	clpP
Consensus	T	Polymorphism	73376	73376	1	1	none	2	SNP	0.5	clpP
Consensus	C	Polymorphism	73290	73290	1	1	none	2	SNP	0.5	clpP
Consensus	G	Polymorphism	73290	73290	1	1	none	2	SNP	0.5	clpP
Consensus	G	Polymorphism	73250	73250	1	1	none	2	SNP	0.5	clpP
Consensus	T	Polymorphism	73250	73250	1	1	none	2	SNP	0.5	clpP
Consensus	G	Polymorphism	73059	73059	1	1	none	2	SNP	0.5	clpP
Consensus	T	Polymorphism	73059	73059	1	1	none	2	SNP	0.5	clpP
Consensus	G	Polymorphism	72910	72910	1	1	none	2	SNP	0.5	clpP
Consensus	T	Polymorphism	72910	72910	1	1	none	2	SNP	0.5	clpP
Consensus	A	Polymorphism	72798	72798	1	1	none	2	SNP	0.5	clpP
Consensus	C	Polymorphism	72798	72798	1	1	none	2	SNP	0.5	clpP
Consensus	A	Polymorphism	72377	72377	1	1	none	2	SNP	0.5	clpP
Consensus	C	Polymorphism	72377	72377	1	1	none	2	SNP	0.5	clpP
Consensus	C	Polymorphism	72249	72249	1	1	none	2	SNP	0.5	clpP
Consensus	T	Polymorphism	72249	72249	1	1	none	2	SNP	0.5	clpP
Consensus	A	Polymorphism	72248	72248	1	1	none	2	SNP	0.5	clpP
Consensus	T	Polymorphism	72248	72248	1	1	none	2	SNP	0.5	clpP
Consensus	C	Polymorphism	72247	72247	1	1	none	2	SNP	0.5	clpP
Consensus	T	Polymorphism	72247	72247	1	1	none	2	SNP	0.5	clpP
Consensus	C	Polymorphism	72246	72246	1	1	none	2	SNP	0.5	clpP
Consensus	T	Polymorphism	72246	72246	1	1	none	2	SNP	0.5	clpP
Consensus	A	Polymorphism	72061	72061	1	1	none	2	SNP	0.5	clpP
Consensus	C	Polymorphism	72061	72061	1	1	none	2	SNP	0.5	clpP
Consensus	G	Polymorphism	72048	72048	1	1	none	2	SNP	0.5	clpP
Consensus	T	Polymorphism	72048	72048	1	1	none	2	SNP	0.5	clpP
Consensus	A	Polymorphism	72037	72037	1	1	none	2	SNP	0.5	clpP
Consensus	C	Polymorphism	72037	72037	1	1	none	2	SNP	0.5	clpP
Consensus	A	Polymorphism	71616	71616	1	1	none	2	SNP	0.5	rpl20–clpP
Consensus	G	Polymorphism	71616	71616	1	1	none	2	SNP	0.5	rpl20–clpP
Consensus	A	Polymorphism	71441	71441	1	1	none	2	SNP	0.5	rpl20–clpP
Consensus	C	Polymorphism	71441	71441	1	1	none	2	SNP	0.5	rpl20–clpP
Consensus	A	Polymorphism	71346	71346	1	1	none	2	SNP	0.5	rpl20–clpP
Consensus	C	Polymorphism	71346	71346	1	1	none	2	SNP	0.5	rpl20–clpP
Consensus	G	Polymorphism	71257	71257	1	1	none	2	SNP	0.5	rpl20–clpP
Consensus	T	Polymorphism	71257	71257	1	1	none	2	SNP	0.5	rpl20–clpP
Consensus	A	Polymorphism	70987	70987	1	1	none	2	SNP	0.5	rpl20–clpP
Consensus	C	Polymorphism	70987	70987	1	1	none	2	SNP	0.5	rpl20–clpP
Consensus	A	Polymorphism	70975	70975	1	1	none	2	SNP	0.5	rpl20–clpP
Consensus	C	Polymorphism	70975	70975	1	1	none	2	SNP	0.5	rpl20–clpP
Consensus	G	Polymorphism	70823	70823	1	1	none	2	SNP	0.5	rpl20–clpP
Consensus	T	Polymorphism	70823	70823	1	1	none	2	SNP	0.5	rpl20–clpP
Consensus	C	Polymorphism	70251	70251	1	1	none	2	SNP	0.5	rpl20
Consensus	T	Polymorphism	70251	70251	1	1	none	2	SNP	0.5	rpl20
Consensus	C	Polymorphism	70163	70163	1	1	none	2	SNP	0.5	rps18–rpl20
Consensus	T	Polymorphism	70163	70163	1	1	none	2	SNP	0.5	rps18–rpl20
Consensus	A	Polymorphism	70114	70114	1	1	none	2	SNP	0.5	rps18–rpl20
Consensus	G	Polymorphism	70114	70114	1	1	none	2	SNP	0.5	rps18–rpl20
Consensus	G	Polymorphism	70049	70049	1	1	none	2	SNP	0.5	rps18–rpl20
Consensus	T	Polymorphism	70049	70049	1	1	none	2	SNP	0.5	rps18–rpl20
Consensus	G	Polymorphism	69609	69609	1	1	none	2	SNP	0.5	rpl33–rps18
Consensus	T	Polymorphism	69609	69609	1	1	none	2	SNP	0.5	rpl33–rps18
Consensus	A	Polymorphism	69379	69379	1	1	none	2	SNP	0.5	rpl33
Consensus	C	Polymorphism	69379	69379	1	1	none	2	SNP	0.5	rpl33
Consensus	G	Polymorphism	69125	69125	1	1	none	2	SNP	0.5	psaJ–rpl33
Consensus	T	Polymorphism	69125	69125	1	1	none	2	SNP	0.5	psaJ–rpl33
Consensus	A	Polymorphism	69084	69084	1	1	none	2	SNP	0.5	psaJ–rpl33
Consensus	C	Polymorphism	69084	69084	1	1	none	2	SNP	0.5	psaJ–rpl33
Consensus	G	Polymorphism	69073	69073	1	1	none	2	SNP	0.5	psaJ–rpl33
Consensus	T	Polymorphism	69073	69073	1	1	none	2	SNP	0.5	psaJ–rpl33
Consensus	G	Polymorphism	68984	68984	1	1	none	2	SNP	0.5	psaJ–rpl33
Consensus	T	Polymorphism	68984	68984	1	1	none	2	SNP	0.5	psaJ–rpl33
Consensus	G	Polymorphism	68965	68965	1	1	none	2	SNP	0.5	psaJ–rpl33
Consensus	T	Polymorphism	68965	68965	1	1	none	2	SNP	0.5	psaJ–rpl33
Consensus	G	Polymorphism	68917	68917	1	1	none	2	SNP	0.5	psaJ–rpl33
Consensus	T	Polymorphism	68917	68917	1	1	none	2	SNP	0.5	psaJ–rpl33
Consensus	A	Polymorphism	68717	68717	1	1	none	2	SNP	0.5	psaJ–rpl33
Consensus	G	Polymorphism	68717	68717	1	1	none	2	SNP	0.5	psaJ–rpl33
Consensus	C	Polymorphism	68715	68715	1	1	none	2	SNP	0.5	psaJ–rpl33
Consensus	T	Polymorphism	68715	68715	1	1	none	2	SNP	0.5	psaJ–rpl33
Consensus	A	Polymorphism	68711	68711	1	1	none	2	SNP	0.5	psaJ
Consensus	C	Polymorphism	68711	68711	1	1	none	2	SNP	0.5	psaJ
Consensus	C	Polymorphism	68630	68630	1	1	none	2	SNP	0.5	psaJ
Consensus	T	Polymorphism	68630	68630	1	1	none	2	SNP	0.5	psaJ
Consensus	G	Polymorphism	68532	68532	1	1	none	2	SNP	0.5	trnP-UGG–psaJ
Consensus	T	Polymorphism	68532	68532	1	1	none	2	SNP	0.5	trnP-UGG–psaJ
Consensus	G	Polymorphism	68359	68359	1	1	none	2	SNP	0.5	trnP-UGG–psaJ
Consensus	T	Polymorphism	68359	68359	1	1	none	2	SNP	0.5	trnP-UGG–psaJ
Consensus	A	Polymorphism	68264	68264	1	1	none	2	SNP	0.5	trnP-UGG–psaJ
Consensus	C	Polymorphism	68264	68264	1	1	none	2	SNP	0.5	trnP-UGG–psaJ
Consensus	A	Polymorphism	68233	68233	1	1	none	2	SNP	0.5	trnP-UGG–psaJ
Consensus	C	Polymorphism	68233	68233	1	1	none	2	SNP	0.5	trnP-UGG–psaJ
Consensus	A	Polymorphism	68074	68074	1	1	none	2	SNP	0.5	trnW-CCA–trnP-UGG
Consensus	G	Polymorphism	68074	68074	1	1	none	2	SNP	0.5	trnW-CCA–trnP-UGG
Consensus	G	Polymorphism	68068	68068	1	1	none	2	SNP	0.5	trnW-CCA–trnP-UGG
Consensus	T	Polymorphism	68068	68068	1	1	none	2	SNP	0.5	trnW-CCA–trnP-UGG
Consensus	A	Polymorphism	68061	68061	1	1	none	2	SNP	0.5	trnW-CCA–trnP-UGG
Consensus	G	Polymorphism	68061	68061	1	1	none	2	SNP	0.5	trnW-CCA–trnP-UGG
Consensus	A	Polymorphism	67225	67225	1	1	none	2	SNP	0.5	psbE–petL
Consensus	C	Polymorphism	67225	67225	1	1	none	2	SNP	0.5	psbE–petL
Consensus	A	Polymorphism	67194	67194	1	1	none	2	SNP	0.5	psbE–petL
Consensus	T	Polymorphism	67194	67194	1	1	none	2	SNP	0.5	psbE–petL
Consensus	G	Polymorphism	66953	66953	1	1	none	2	SNP	0.5	psbE–petL
Consensus	T	Polymorphism	66953	66953	1	1	none	2	SNP	0.5	psbE–petL
Consensus	G	Polymorphism	66816	66816	1	1	none	2	SNP	0.5	psbE–petL
Consensus	T	Polymorphism	66816	66816	1	1	none	2	SNP	0.5	psbE–petL
Consensus	G	Polymorphism	65914	65914	1	1	none	2	SNP	0.5	petA–psbJ
Consensus	T	Polymorphism	65914	65914	1	1	none	2	SNP	0.5	petA–psbJ
Consensus	C	Polymorphism	65854	65854	1	1	none	2	SNP	0.5	petA–psbJ
Consensus	T	Polymorphism	65854	65854	1	1	none	2	SNP	0.5	petA–psbJ
Consensus	A	Polymorphism	65819	65819	1	1	none	2	SNP	0.5	petA–psbJ
Consensus	C	Polymorphism	65819	65819	1	1	none	2	SNP	0.5	petA–psbJ
Consensus	C	Polymorphism	65806	65806	1	1	none	2	SNP	0.5	petA–psbJ
Consensus	T	Polymorphism	65806	65806	1	1	none	2	SNP	0.5	petA–psbJ
Consensus	G	Polymorphism	65752	65752	1	1	none	2	SNP	0.5	petA–psbJ
Consensus	T	Polymorphism	65752	65752	1	1	none	2	SNP	0.5	petA–psbJ
Consensus	A	Polymorphism	65750	65750	1	1	none	2	SNP	0.5	petA–psbJ
Consensus	C	Polymorphism	65750	65750	1	1	none	2	SNP	0.5	petA–psbJ
Consensus	A	Polymorphism	65715	65715	1	1	none	2	SNP	0.5	petA–psbJ
Consensus	C	Polymorphism	65715	65715	1	1	none	2	SNP	0.5	petA–psbJ
Consensus	G	Polymorphism	65547	65547	1	1	none	2	SNP	0.5	petA–psbJ
Consensus	T	Polymorphism	65547	65547	1	1	none	2	SNP	0.5	petA–psbJ
Consensus	C	Polymorphism	65534	65534	1	1	none	2	SNP	0.5	petA–psbJ
Consensus	T	Polymorphism	65534	65534	1	1	none	2	SNP	0.5	petA–psbJ
Consensus	G	Polymorphism	65376	65376	1	1	none	2	SNP	0.5	petA–psbJ
Consensus	T	Polymorphism	65376	65376	1	1	none	2	SNP	0.5	petA–psbJ
Consensus	A	Polymorphism	65212	65212	1	1	none	2	SNP	0.5	petA–psbJ
Consensus	C	Polymorphism	65212	65212	1	1	none	2	SNP	0.5	petA–psbJ
Consensus	G	Polymorphism	65208	65208	1	1	none	2	SNP	0.5	petA–psbJ
Consensus	T	Polymorphism	65208	65208	1	1	none	2	SNP	0.5	petA–psbJ
Consensus	G	Polymorphism	65168	65168	1	1	none	2	SNP	0.5	petA–psbJ
Consensus	T	Polymorphism	65168	65168	1	1	none	2	SNP	0.5	petA–psbJ
Consensus	C	Polymorphism	65105	65105	1	1	none	2	SNP	0.5	petA–psbJ
Consensus	T	Polymorphism	65105	65105	1	1	none	2	SNP	0.5	petA–psbJ
Consensus	C	Polymorphism	64930	64930	1	1	none	2	SNP	0.5	petA–psbJ
Consensus	T	Polymorphism	64930	64930	1	1	none	2	SNP	0.5	petA–psbJ
Consensus	A	Polymorphism	64554	64554	1	1	none	2	SNP	0.5	petA
Consensus	G	Polymorphism	64554	64554	1	1	none	2	SNP	0.5	petA
Consensus	A	Polymorphism	63977	63977	1	1	none	2	SNP	0.5	petA
Consensus	C	Polymorphism	63977	63977	1	1	none	2	SNP	0.5	petA
Consensus	A	Polymorphism	63900	63900	1	1	none	2	SNP	0.5	cemA–petA
Consensus	C	Polymorphism	63900	63900	1	1	none	2	SNP	0.5	cemA–petA
Consensus	G	Polymorphism	63783	63783	1	1	none	2	SNP	0.5	cemA–petA
Consensus	T	Polymorphism	63783	63783	1	1	none	2	SNP	0.5	cemA–petA
Consensus	A	Polymorphism	62942	62942	1	1	none	2	SNP	0.5	ycf4–cemA
Consensus	C	Polymorphism	62942	62942	1	1	none	2	SNP	0.5	ycf4–cemA
Consensus	A	Polymorphism	62877	62877	1	1	none	2	SNP	0.5	ycf4–cemA
Consensus	C	Polymorphism	62877	62877	1	1	none	2	SNP	0.5	ycf4–cemA
Consensus	G	Polymorphism	62801	62801	1	1	none	2	SNP	0.5	ycf4–cemA
Consensus	T	Polymorphism	62801	62801	1	1	none	2	SNP	0.5	ycf4–cemA
Consensus	C	Polymorphism	62767	62767	1	1	none	2	SNP	0.5	ycf4–cemA
Consensus	G	Polymorphism	62767	62767	1	1	none	2	SNP	0.5	ycf4–cemA
Consensus	A	Polymorphism	61842	61842	1	1	none	2	SNP	0.5	ycf4
Consensus	C	Polymorphism	61842	61842	1	1	none	2	SNP	0.5	ycf4
Consensus	A	Polymorphism	61804	61804	1	1	none	2	SNP	0.5	ycf4
Consensus	C	Polymorphism	61804	61804	1	1	none	2	SNP	0.5	ycf4
Consensus	A	Polymorphism	61532	61532	1	1	none	2	SNP	0.5	psaI–ycf4
Consensus	C	Polymorphism	61532	61532	1	1	none	2	SNP	0.5	psaI–ycf4
Consensus	G	Polymorphism	61101	61101	1	1	none	2	SNP	0.5	accD–psaI
Consensus	T	Polymorphism	61101	61101	1	1	none	2	SNP	0.5	accD–psaI
Consensus	G	Polymorphism	61096	61096	1	1	none	2	SNP	0.5	accD–psaI
Consensus	T	Polymorphism	61096	61096	1	1	none	2	SNP	0.5	accD–psaI
Consensus	A	Polymorphism	60837	60837	1	1	none	2	SNP	0.5	accD–psaI
Consensus	C	Polymorphism	60837	60837	1	1	none	2	SNP	0.5	accD–psaI
Consensus	A	Polymorphism	60818	60818	1	1	none	2	SNP	0.5	accD–psaI
Consensus	T	Polymorphism	60818	60818	1	1	none	2	SNP	0.5	accD–psaI
Consensus	G	Polymorphism	60776	60776	1	1	none	2	SNP	0.5	accD–psaI
Consensus	T	Polymorphism	60776	60776	1	1	none	2	SNP	0.5	accD–psaI
Consensus	G	Polymorphism	60692	60692	1	1	none	2	SNP	0.5	accD–psaI
Consensus	T	Polymorphism	60692	60692	1	1	none	2	SNP	0.5	accD–psaI
Consensus	C	Polymorphism	59422	59422	1	1	none	2	SNP	0.5	accD
Consensus	G	Polymorphism	59422	59422	1	1	none	2	SNP	0.5	accD
Consensus	G	Polymorphism	59142	59142	1	1	none	2	SNP	0.5	accD
Consensus	T	Polymorphism	59142	59142	1	1	none	2	SNP	0.5	accD
Consensus	A	Polymorphism	58898	58898	1	1	none	2	SNP	0.5	rbcL–accD
Consensus	C	Polymorphism	58898	58898	1	1	none	2	SNP	0.5	rbcL–accD
Consensus	A	Polymorphism	58755	58755	1	1	none	2	SNP	0.5	rbcL–accD
Consensus	C	Polymorphism	58755	58755	1	1	none	2	SNP	0.5	rbcL–accD
Consensus	A	Polymorphism	58497	58497	1	1	none	2	SNP	0.5	rbcL–accD
Consensus	C	Polymorphism	58497	58497	1	1	none	2	SNP	0.5	rbcL–accD
Consensus	G	Polymorphism	58262	58262	1	1	none	2	SNP	0.5	rbcL–accD
Consensus	T	Polymorphism	58262	58262	1	1	none	2	SNP	0.5	rbcL–accD
Consensus	A	Polymorphism	57923	57923	1	1	none	2	SNP	0.5	rbcL
Consensus	G	Polymorphism	57923	57923	1	1	none	2	SNP	0.5	rbcL
Consensus	C	Polymorphism	57536	57536	1	1	none	2	SNP	0.5	rbcL
Consensus	G	Polymorphism	57536	57536	1	1	none	2	SNP	0.5	rbcL
Consensus	A	Polymorphism	57476	57476	1	1	none	2	SNP	0.5	rbcL
Consensus	G	Polymorphism	57476	57476	1	1	none	2	SNP	0.5	rbcL
Consensus	A	Polymorphism	56710	56710	1	1	none	2	SNP	0.5	atpB–rbcL
Consensus	C	Polymorphism	56710	56710	1	1	none	2	SNP	0.5	atpB–rbcL
Consensus	G	Polymorphism	56490	56490	1	1	none	2	SNP	0.5	atpB–rbcL
Consensus	T	Polymorphism	56490	56490	1	1	none	2	SNP	0.5	atpB–rbcL
Consensus	A	Polymorphism	56488	56488	1	1	none	2	SNP	0.5	atpB–rbcL
Consensus	C	Polymorphism	56488	56488	1	1	none	2	SNP	0.5	atpB–rbcL
Consensus	A	Polymorphism	56367	56367	1	1	none	2	SNP	0.5	atpB–rbcL
Consensus	C	Polymorphism	56367	56367	1	1	none	2	SNP	0.5	atpB–rbcL
Consensus	A	Polymorphism	56364	56364	1	1	none	2	SNP	0.5	atpB–rbcL
Consensus	C	Polymorphism	56364	56364	1	1	none	2	SNP	0.5	atpB–rbcL
Consensus	A	Polymorphism	56292	56292	1	1	none	2	SNP	0.5	atpB–rbcL
Consensus	C	Polymorphism	56292	56292	1	1	none	2	SNP	0.5	atpB–rbcL
Consensus	G	Polymorphism	56217	56217	1	1	none	2	SNP	0.5	atpB–rbcL
Consensus	T	Polymorphism	56217	56217	1	1	none	2	SNP	0.5	atpB–rbcL
Consensus	A	Polymorphism	56147	56147	1	1	none	2	SNP	0.5	atpB–rbcL
Consensus	T	Polymorphism	56147	56147	1	1	none	2	SNP	0.5	atpB–rbcL
Consensus	A	Polymorphism	56001	56001	1	1	none	2	SNP	0.5	atpB–rbcL
Consensus	C	Polymorphism	56001	56001	1	1	none	2	SNP	0.5	atpB–rbcL
Consensus	A	Polymorphism	55915	55915	1	1	none	2	SNP	0.5	atpB–rbcL
Consensus	C	Polymorphism	55915	55915	1	1	none	2	SNP	0.5	atpB–rbcL
Consensus	A	Polymorphism	55882	55882	1	1	none	2	SNP	0.5	atpB–rbcL
Consensus	C	Polymorphism	55882	55882	1	1	none	2	SNP	0.5	atpB–rbcL
Consensus	A	Polymorphism	55726	55726	1	1	none	2	SNP	0.5	atpB–rbcL
Consensus	C	Polymorphism	55726	55726	1	1	none	2	SNP	0.5	atpB–rbcL
Consensus	G	Polymorphism	55547	55547	1	1	none	2	SNP	0.5	atpB
Consensus	T	Polymorphism	55547	55547	1	1	none	2	SNP	0.5	atpB
Consensus	A	Polymorphism	54405	54405	1	1	none	2	SNP	0.5	atpB
Consensus	G	Polymorphism	54405	54405	1	1	none	2	SNP	0.5	atpB
Consensus	G	Polymorphism	54320	54320	1	1	none	2	SNP	0.5	atpB
Consensus	T	Polymorphism	54320	54320	1	1	none	2	SNP	0.5	atpB
Consensus	G	Polymorphism	53845	53845	1	1	none	2	SNP	0.5	atpE
Consensus	T	Polymorphism	53845	53845	1	1	none	2	SNP	0.5	atpE
Consensus	G	Polymorphism	53754	53754	1	1	none	2	SNP	0.5	trnM-CAU–atpE
Consensus	T	Polymorphism	53754	53754	1	1	none	2	SNP	0.5	trnM-CAU–atpE
Consensus	G	Polymorphism	53726	53726	1	1	none	2	SNP	0.5	trnM-CAU–atpE
Consensus	T	Polymorphism	53726	53726	1	1	none	2	SNP	0.5	trnM-CAU–atpE
Consensus	C	Polymorphism	53653	53653	1	1	none	2	SNP	0.5	trnM-CAU–atpE
Consensus	T	Polymorphism	53653	53653	1	1	none	2	SNP	0.5	trnM-CAU–atpE
Consensus	C	Polymorphism	53232	53232	1	1	none	2	SNP	0.5	trnV-UAC
Consensus	T	Polymorphism	53232	53232	1	1	none	2	SNP	0.5	trnV-UAC
Consensus	G	Polymorphism	52899	52899	1	1	none	2	SNP	0.5	trnV-UAC
Consensus	T	Polymorphism	52899	52899	1	1	none	2	SNP	0.5	trnV-UAC
Consensus	G	Polymorphism	52700	52700	1	1	none	2	SNP	0.5	ndhC–trnV-UAC
Consensus	T	Polymorphism	52700	52700	1	1	none	2	SNP	0.5	ndhC–trnV-UAC
Consensus	A	Polymorphism	52695	52695	1	1	none	2	SNP	0.5	ndhC–trnV-UAC
Consensus	G	Polymorphism	52695	52695	1	1	none	2	SNP	0.5	ndhC–trnV-UAC
Consensus	A	Polymorphism	52650	52650	1	1	none	2	SNP	0.5	ndhC–trnV-UAC
Consensus	G	Polymorphism	52650	52650	1	1	none	2	SNP	0.5	ndhC–trnV-UAC
Consensus	A	Polymorphism	52601	52601	1	1	none	2	SNP	0.5	ndhC–trnV-UAC
Consensus	G	Polymorphism	52601	52601	1	1	none	2	SNP	0.5	ndhC–trnV-UAC
Consensus	A	Polymorphism	52554	52554	1	1	none	2	SNP	0.5	ndhC–trnV-UAC
Consensus	C	Polymorphism	52554	52554	1	1	none	2	SNP	0.5	ndhC–trnV-UAC
Consensus	A	Polymorphism	52503	52503	1	1	none	2	SNP	0.5	ndhC–trnV-UAC
Consensus	T	Polymorphism	52503	52503	1	1	none	2	SNP	0.5	ndhC–trnV-UAC
Consensus	A	Polymorphism	51907	51907	1	1	none	2	SNP	0.5	ndhC–trnV-UAC
Consensus	C	Polymorphism	51907	51907	1	1	none	2	SNP	0.5	ndhC–trnV-UAC
Consensus	A	Polymorphism	51802	51802	1	1	none	2	SNP	0.5	ndhC–trnV-UAC
Consensus	C	Polymorphism	51802	51802	1	1	none	2	SNP	0.5	ndhC–trnV-UAC
Consensus	A	Polymorphism	51778	51778	1	1	none	2	SNP	0.5	ndhC–trnV-UAC
Consensus	C	Polymorphism	51778	51778	1	1	none	2	SNP	0.5	ndhC–trnV-UAC
Consensus	A	Polymorphism	51759	51759	1	1	none	2	SNP	0.5	ndhC–trnV-UAC
Consensus	C	Polymorphism	51759	51759	1	1	none	2	SNP	0.5	ndhC–trnV-UAC
Consensus	G	Polymorphism	51747	51747	1	1	none	2	SNP	0.5	ndhC–trnV-UAC
Consensus	T	Polymorphism	51747	51747	1	1	none	2	SNP	0.5	ndhC–trnV-UAC
Consensus	A	Polymorphism	51594	51594	1	1	none	2	SNP	0.5	ndhC–trnV-UAC
Consensus	C	Polymorphism	51594	51594	1	1	none	2	SNP	0.5	ndhC–trnV-UAC
Consensus	C	Polymorphism	51573	51573	1	1	none	2	SNP	0.5	ndhC–trnV-UAC
Consensus	T	Polymorphism	51573	51573	1	1	none	2	SNP	0.5	ndhC–trnV-UAC
Consensus	G	Polymorphism	50017	50017	1	1	none	2	SNP	0.5	ndhJ
Consensus	T	Polymorphism	50017	50017	1	1	none	2	SNP	0.5	ndhJ
Consensus	A	Polymorphism	49850	49850	1	1	none	2	SNP	0.5	ndhJ
Consensus	G	Polymorphism	49850	49850	1	1	none	2	SNP	0.5	ndhJ
Consensus	A	Polymorphism	49599	49599	1	1	none	2	SNP	0.5	trnF-GAA–ndhJ
Consensus	C	Polymorphism	49599	49599	1	1	none	2	SNP	0.5	trnF-GAA–ndhJ
Consensus	A	Polymorphism	49449	49449	1	1	none	2	SNP	0.5	trnF-GAA–ndhJ
Consensus	G	Polymorphism	49449	49449	1	1	none	2	SNP	0.5	trnF-GAA–ndhJ
Consensus	G	Polymorphism	49448	49448	1	1	none	2	SNP	0.5	trnF-GAA–ndhJ
Consensus	T	Polymorphism	49448	49448	1	1	none	2	SNP	0.5	trnF-GAA–ndhJ
Consensus	G	Polymorphism	49392	49392	1	1	none	2	SNP	0.5	trnF-GAA–ndhJ
Consensus	T	Polymorphism	49392	49392	1	1	none	2	SNP	0.5	trnF-GAA–ndhJ
Consensus	A	Polymorphism	49061	49061	1	1	none	2	SNP	0.5	trnL-UAA–trnF-GAA
Consensus	G	Polymorphism	49061	49061	1	1	none	2	SNP	0.5	trnL-UAA–trnF-GAA
Consensus	A	Polymorphism	49051	49051	1	1	none	2	SNP	0.5	trnL-UAA–trnF-GAA
Consensus	T	Polymorphism	49051	49051	1	1	none	2	SNP	0.5	trnL-UAA–trnF-GAA
Consensus	C	Polymorphism	48831	48831	1	1	none	2	SNP	0.5	trnL-UAA–trnF-GAA
Consensus	T	Polymorphism	48831	48831	1	1	none	2	SNP	0.5	trnL-UAA–trnF-GAA
Consensus	A	Polymorphism	48824	48824	1	1	none	2	SNP	0.5	trnL-UAA–trnF-GAA
Consensus	C	Polymorphism	48824	48824	1	1	none	2	SNP	0.5	trnL-UAA–trnF-GAA
Consensus	A	Polymorphism	48785	48785	1	1	none	2	SNP	0.5	trnL-UAA–trnF-GAA
Consensus	C	Polymorphism	48785	48785	1	1	none	2	SNP	0.5	trnL-UAA–trnF-GAA
Consensus	G	Polymorphism	48766	48766	1	1	none	2	SNP	0.5	trnL-UAA–trnF-GAA
Consensus	T	Polymorphism	48766	48766	1	1	none	2	SNP	0.5	trnL-UAA–trnF-GAA
Consensus	C	Polymorphism	48741	48741	1	1	none	2	SNP	0.5	trnL-UAA–trnF-GAA
Consensus	T	Polymorphism	48741	48741	1	1	none	2	SNP	0.5	trnL-UAA–trnF-GAA
Consensus	A	Polymorphism	48462	48462	1	1	none	2	SNP	0.5	trnL-UAA
Consensus	T	Polymorphism	48462	48462	1	1	none	2	SNP	0.5	trnL-UAA
Consensus	A	Polymorphism	48454	48454	1	1	none	2	SNP	0.5	trnL-UAA
Consensus	G	Polymorphism	48454	48454	1	1	none	2	SNP	0.5	trnL-UAA
Consensus	G	Polymorphism	48452	48452	1	1	none	2	SNP	0.5	trnL-UAA
Consensus	T	Polymorphism	48452	48452	1	1	none	2	SNP	0.5	trnL-UAA
Consensus	A	Polymorphism	48448	48448	1	1	none	2	SNP	0.5	trnL-UAA
Consensus	T	Polymorphism	48448	48448	1	1	none	2	SNP	0.5	trnL-UAA
Consensus	G	Polymorphism	48445	48445	1	1	none	2	SNP	0.5	trnL-UAA
Consensus	T	Polymorphism	48445	48445	1	1	none	2	SNP	0.5	trnL-UAA
Consensus	A	Polymorphism	48290	48290	1	1	none	2	SNP	0.5	trnL-UAA
Consensus	C	Polymorphism	48290	48290	1	1	none	2	SNP	0.5	trnL-UAA
Consensus	G	Polymorphism	48223	48223	1	1	none	2	SNP	0.5	trnL-UAA
Consensus	T	Polymorphism	48223	48223	1	1	none	2	SNP	0.5	trnL-UAA
Consensus	A	Polymorphism	48210	48210	1	1	none	2	SNP	0.5	trnL-UAA
Consensus	C	Polymorphism	48210	48210	1	1	none	2	SNP	0.5	trnL-UAA
Consensus	G	Polymorphism	48148	48148	1	1	none	2	SNP	0.5	trnL-UAA
Consensus	T	Polymorphism	48148	48148	1	1	none	2	SNP	0.5	trnL-UAA
Consensus	C	Polymorphism	48138	48138	1	1	none	2	SNP	0.5	trnL-UAA
Consensus	T	Polymorphism	48138	48138	1	1	none	2	SNP	0.5	trnL-UAA
Consensus	A	Polymorphism	47847	47847	1	1	none	2	SNP	0.5	trnT-UGU–trnL-UAA
Consensus	C	Polymorphism	47847	47847	1	1	none	2	SNP	0.5	trnT-UGU–trnL-UAA
Consensus	G	Polymorphism	47779	47779	1	1	none	2	SNP	0.5	trnT-UGU–trnL-UAA
Consensus	T	Polymorphism	47779	47779	1	1	none	2	SNP	0.5	trnT-UGU–trnL-UAA
Consensus	G	Polymorphism	47621	47621	1	1	none	2	SNP	0.5	trnT-UGU–trnL-UAA
Consensus	T	Polymorphism	47621	47621	1	1	none	2	SNP	0.5	trnT-UGU–trnL-UAA
Consensus	G	Polymorphism	47606	47606	1	1	none	2	SNP	0.5	trnT-UGU–trnL-UAA
Consensus	T	Polymorphism	47606	47606	1	1	none	2	SNP	0.5	trnT-UGU–trnL-UAA
Consensus	G	Polymorphism	47601	47601	1	1	none	2	SNP	0.5	trnT-UGU–trnL-UAA
Consensus	T	Polymorphism	47601	47601	1	1	none	2	SNP	0.5	trnT-UGU–trnL-UAA
Consensus	C	Polymorphism	47467	47467	1	1	none	2	SNP	0.5	trnT-UGU–trnL-UAA
Consensus	G	Polymorphism	47467	47467	1	1	none	2	SNP	0.5	trnT-UGU–trnL-UAA
Consensus	A	Polymorphism	47357	47357	1	1	none	2	SNP	0.5	trnT-UGU–trnL-UAA
Consensus	C	Polymorphism	47357	47357	1	1	none	2	SNP	0.5	trnT-UGU–trnL-UAA
Consensus	A	Polymorphism	47345	47345	1	1	none	2	SNP	0.5	trnT-UGU–trnL-UAA
Consensus	C	Polymorphism	47345	47345	1	1	none	2	SNP	0.5	trnT-UGU–trnL-UAA
Consensus	G	Polymorphism	46336	46336	1	1	none	2	SNP	0.5	rps4
Consensus	T	Polymorphism	46336	46336	1	1	none	2	SNP	0.5	rps4
Consensus	G	Polymorphism	46256	46256	1	1	none	2	SNP	0.5	rps4
Consensus	T	Polymorphism	46256	46256	1	1	none	2	SNP	0.5	rps4
Consensus	A	Polymorphism	46119	46119	1	1	none	2	SNP	0.5	trnS-GGA–rps4
Consensus	C	Polymorphism	46119	46119	1	1	none	2	SNP	0.5	trnS-GGA–rps4
Consensus	C	Polymorphism	46060	46060	1	1	none	2	SNP	0.5	trnS-GGA–rps4
Consensus	T	Polymorphism	46060	46060	1	1	none	2	SNP	0.5	trnS-GGA–rps4
Consensus	A	Polymorphism	45935	45935	1	1	none	2	SNP	0.5	trnS-GGA–rps4
Consensus	C	Polymorphism	45935	45935	1	1	none	2	SNP	0.5	trnS-GGA–rps4
Consensus	G	Polymorphism	45698	45698	1	1	none	2	SNP	0.5	ycf3–trnS-GGA
Consensus	T	Polymorphism	45698	45698	1	1	none	2	SNP	0.5	ycf3–trnS-GGA
Consensus	A	Polymorphism	45688	45688	1	1	none	2	SNP	0.5	ycf3–trnS-GGA
Consensus	C	Polymorphism	45688	45688	1	1	none	2	SNP	0.5	ycf3–trnS-GGA
Consensus	A	Polymorphism	45631	45631	1	1	none	2	SNP	0.5	ycf3–trnS-GGA
Consensus	G	Polymorphism	45631	45631	1	1	none	2	SNP	0.5	ycf3–trnS-GGA
Consensus	A	Polymorphism	45488	45488	1	1	none	2	SNP	0.5	ycf3–trnS-GGA
Consensus	C	Polymorphism	45488	45488	1	1	none	2	SNP	0.5	ycf3–trnS-GGA
Consensus	A	Polymorphism	45426	45426	1	1	none	2	SNP	0.5	ycf3–trnS-GGA
Consensus	C	Polymorphism	45426	45426	1	1	none	2	SNP	0.5	ycf3–trnS-GGA
Consensus	G	Polymorphism	45339	45339	1	1	none	2	SNP	0.5	ycf3–trnS-GGA
Consensus	T	Polymorphism	45339	45339	1	1	none	2	SNP	0.5	ycf3–trnS-GGA
Consensus	A	Polymorphism	45210	45210	1	1	none	2	SNP	0.5	ycf3–trnS-GGA
Consensus	C	Polymorphism	45210	45210	1	1	none	2	SNP	0.5	ycf3–trnS-GGA
Consensus	A	Polymorphism	44573	44573	1	1	none	2	SNP	0.5	ycf3
Consensus	C	Polymorphism	44573	44573	1	1	none	2	SNP	0.5	ycf3
Consensus	A	Polymorphism	44374	44374	1	1	none	2	SNP	0.5	ycf3
Consensus	C	Polymorphism	44374	44374	1	1	none	2	SNP	0.5	ycf3
Consensus	C	Polymorphism	43877	43877	1	1	none	2	SNP	0.5	ycf3
Consensus	T	Polymorphism	43877	43877	1	1	none	2	SNP	0.5	ycf3
Consensus	G	Polymorphism	43696	43696	1	1	none	2	SNP	0.5	ycf3
Consensus	T	Polymorphism	43696	43696	1	1	none	2	SNP	0.5	ycf3
Consensus	A	Polymorphism	43695	43695	1	1	none	2	SNP	0.5	ycf3
Consensus	C	Polymorphism	43695	43695	1	1	none	2	SNP	0.5	ycf3
Consensus	G	Polymorphism	43690	43690	1	1	none	2	SNP	0.5	ycf3
Consensus	T	Polymorphism	43690	43690	1	1	none	2	SNP	0.5	ycf3
Consensus	C	Polymorphism	43624	43624	1	1	none	2	SNP	0.5	ycf3
Consensus	T	Polymorphism	43624	43624	1	1	none	2	SNP	0.5	ycf3
Consensus	G	Polymorphism	43166	43166	1	1	none	2	SNP	0.5	psaA–ycf3
Consensus	T	Polymorphism	43166	43166	1	1	none	2	SNP	0.5	psaA–ycf3
Consensus	A	Polymorphism	42946	42946	1	1	none	2	SNP	0.5	psaA–ycf3
Consensus	C	Polymorphism	42946	42946	1	1	none	2	SNP	0.5	psaA–ycf3
Consensus	A	Polymorphism	42775	42775	1	1	none	2	SNP	0.5	psaA–ycf3
Consensus	C	Polymorphism	42775	42775	1	1	none	2	SNP	0.5	psaA–ycf3
Consensus	A	Polymorphism	42594	42594	1	1	none	2	SNP	0.5	psaA–ycf3
Consensus	T	Polymorphism	42594	42594	1	1	none	2	SNP	0.5	psaA–ycf3
Consensus	A	Polymorphism	42380	42380	1	1	none	2	SNP	0.5	psaA
Consensus	G	Polymorphism	42380	42380	1	1	none	2	SNP	0.5	psaA
Consensus	G	Polymorphism	42350	42350	1	1	none	2	SNP	0.5	psaA
Consensus	T	Polymorphism	42350	42350	1	1	none	2	SNP	0.5	psaA
Consensus	G	Polymorphism	42338	42338	1	1	none	2	SNP	0.5	psaA
Consensus	T	Polymorphism	42338	42338	1	1	none	2	SNP	0.5	psaA
Consensus	G	Polymorphism	42301	42301	1	1	none	2	SNP	0.5	psaA
Consensus	T	Polymorphism	42301	42301	1	1	none	2	SNP	0.5	psaA
Consensus	A	Polymorphism	41641	41641	1	1	none	2	SNP	0.5	psaA
Consensus	G	Polymorphism	41641	41641	1	1	none	2	SNP	0.5	psaA
Consensus	C	Polymorphism	41387	41387	1	1	none	2	SNP	0.5	psaA
Consensus	T	Polymorphism	41387	41387	1	1	none	2	SNP	0.5	psaA
Consensus	G	Polymorphism	39679	39679	1	1	none	2	SNP	0.5	psaB
Consensus	T	Polymorphism	39679	39679	1	1	none	2	SNP	0.5	psaB
Consensus	A	Polymorphism	39235	39235	1	1	none	2	SNP	0.5	psaB
Consensus	G	Polymorphism	39235	39235	1	1	none	2	SNP	0.5	psaB
Consensus	G	Polymorphism	38016	38016	1	1	none	2	SNP	0.5	rps14–psaB
Consensus	T	Polymorphism	38016	38016	1	1	none	2	SNP	0.5	rps14–psaB
Consensus	G	Polymorphism	37560	37560	1	1	none	2	SNP	0.5	trnfM-CAU–rps14
Consensus	T	Polymorphism	37560	37560	1	1	none	2	SNP	0.5	trnfM-CAU–rps14
Consensus	C	Polymorphism	37279	37279	1	1	none	2	SNP	0.5	trnG-UCC–trnfM-CAU
Consensus	T	Polymorphism	37279	37279	1	1	none	2	SNP	0.5	trnG-UCC–trnfM-CAU
Consensus	A	Polymorphism	36567	36567	1	1	none	2	SNP	0.5	trnS-UGA–psbZ
Consensus	G	Polymorphism	36567	36567	1	1	none	2	SNP	0.5	trnS-UGA–psbZ
Consensus	A	Polymorphism	36538	36538	1	1	none	2	SNP	0.5	trnS-UGA–psbZ
Consensus	C	Polymorphism	36538	36538	1	1	none	2	SNP	0.5	trnS-UGA–psbZ
Consensus	A	Polymorphism	36491	36491	1	1	none	2	SNP	0.5	trnS-UGA–psbZ
Consensus	C	Polymorphism	36491	36491	1	1	none	2	SNP	0.5	trnS-UGA–psbZ
Consensus	A	Polymorphism	35751	35751	1	1	none	2	SNP	0.5	psbC
Consensus	G	Polymorphism	35751	35751	1	1	none	2	SNP	0.5	psbC
Consensus	C	Polymorphism	34908	34908	1	1	none	2	SNP	0.5	psbC
Consensus	T	Polymorphism	34908	34908	1	1	none	2	SNP	0.5	psbC
Consensus	A	Polymorphism	33860	33860	1	1	none	2	SNP	0.5	psbD
Consensus	T	Polymorphism	33860	33860	1	1	none	2	SNP	0.5	psbD
Consensus	A	Polymorphism	33749	33749	1	1	none	2	SNP	0.5	trnT-GGU–psbD
Consensus	C	Polymorphism	33749	33749	1	1	none	2	SNP	0.5	trnT-GGU–psbD
Consensus	C	Polymorphism	33700	33700	1	1	none	2	SNP	0.5	trnT-GGU–psbD
Consensus	T	Polymorphism	33700	33700	1	1	none	2	SNP	0.5	trnT-GGU–psbD
Consensus	G	Polymorphism	33556	33556	1	1	none	2	SNP	0.5	trnT-GGU–psbD
Consensus	T	Polymorphism	33556	33556	1	1	none	2	SNP	0.5	trnT-GGU–psbD
Consensus	G	Polymorphism	33453	33453	1	1	none	2	SNP	0.5	trnT-GGU–psbD
Consensus	T	Polymorphism	33453	33453	1	1	none	2	SNP	0.5	trnT-GGU–psbD
Consensus	A	Polymorphism	33307	33307	1	1	none	2	SNP	0.5	trnT-GGU–psbD
Consensus	C	Polymorphism	33307	33307	1	1	none	2	SNP	0.5	trnT-GGU–psbD
Consensus	G	Polymorphism	33110	33110	1	1	none	2	SNP	0.5	trnT-GGU–psbD
Consensus	T	Polymorphism	33110	33110	1	1	none	2	SNP	0.5	trnT-GGU–psbD
Consensus	G	Polymorphism	33102	33102	1	1	none	2	SNP	0.5	trnT-GGU–psbD
Consensus	T	Polymorphism	33102	33102	1	1	none	2	SNP	0.5	trnT-GGU–psbD
Consensus	A	Polymorphism	33095	33095	1	1	none	2	SNP	0.5	trnT-GGU–psbD
Consensus	C	Polymorphism	33095	33095	1	1	none	2	SNP	0.5	trnT-GGU–psbD
Consensus	C	Polymorphism	33081	33081	1	1	none	2	SNP	0.5	trnT-GGU–psbD
Consensus	T	Polymorphism	33081	33081	1	1	none	2	SNP	0.5	trnT-GGU–psbD
Consensus	A	Polymorphism	32753	32753	1	1	none	2	SNP	0.5	trnE-UUC–trnT-GGU
Consensus	G	Polymorphism	32753	32753	1	1	none	2	SNP	0.5	trnE-UUC–trnT-GGU
Consensus	A	Polymorphism	32638	32638	1	1	none	2	SNP	0.5	trnE-UUC–trnT-GGU
Consensus	C	Polymorphism	32638	32638	1	1	none	2	SNP	0.5	trnE-UUC–trnT-GGU
Consensus	A	Polymorphism	32524	32524	1	1	none	2	SNP	0.5	trnE-UUC–trnT-GGU
Consensus	C	Polymorphism	32524	32524	1	1	none	2	SNP	0.5	trnE-UUC–trnT-GGU
Consensus	G	Polymorphism	32514	32514	1	1	none	2	SNP	0.5	trnE-UUC–trnT-GGU
Consensus	T	Polymorphism	32514	32514	1	1	none	2	SNP	0.5	trnE-UUC–trnT-GGU
Consensus	G	Polymorphism	32354	32354	1	1	none	2	SNP	0.5	trnE-UUC–trnT-GGU
Consensus	T	Polymorphism	32354	32354	1	1	none	2	SNP	0.5	trnE-UUC–trnT-GGU
Consensus	G	Polymorphism	32314	32314	1	1	none	2	SNP	0.5	trnE-UUC–trnT-GGU
Consensus	T	Polymorphism	32314	32314	1	1	none	2	SNP	0.5	trnE-UUC–trnT-GGU
Consensus	G	Polymorphism	32127	32127	1	1	none	2	SNP	0.5	trnE-UUC–trnT-GGU
Consensus	T	Polymorphism	32127	32127	1	1	none	2	SNP	0.5	trnE-UUC–trnT-GGU
Consensus	G	Polymorphism	32091	32091	1	1	none	2	SNP	0.5	trnE-UUC–trnT-GGU
Consensus	T	Polymorphism	32091	32091	1	1	none	2	SNP	0.5	trnE-UUC–trnT-GGU
Consensus	G	Polymorphism	31981	31981	1	1	none	2	SNP	0.5	trnE-UUC–trnT-GGU
Consensus	T	Polymorphism	31981	31981	1	1	none	2	SNP	0.5	trnE-UUC–trnT-GGU
Consensus	G	Polymorphism	31901	31901	1	1	none	2	SNP	0.5	trnE-UUC–trnT-GGU
Consensus	T	Polymorphism	31901	31901	1	1	none	2	SNP	0.5	trnE-UUC–trnT-GGU
Consensus	A	Polymorphism	31751	31751	1	1	none	2	SNP	0.5	trnE-UUC–trnT-GGU
Consensus	C	Polymorphism	31751	31751	1	1	none	2	SNP	0.5	trnE-UUC–trnT-GGU
Consensus	G	Polymorphism	31746	31746	1	1	none	2	SNP	0.5	trnE-UUC–trnT-GGU
Consensus	T	Polymorphism	31746	31746	1	1	none	2	SNP	0.5	trnE-UUC–trnT-GGU
Consensus	G	Polymorphism	31298	31298	1	1	none	2	SNP	0.5	trnD-GUC–trnY-GUA
Consensus	T	Polymorphism	31298	31298	1	1	none	2	SNP	0.5	trnD-GUC–trnY-GUA
Consensus	A	Polymorphism	31267	31267	1	1	none	2	SNP	0.5	trnD-GUC–trnY-GUA
Consensus	C	Polymorphism	31267	31267	1	1	none	2	SNP	0.5	trnD-GUC–trnY-GUA
Consensus	C	Polymorphism	31076	31076	1	1	none	2	SNP	0.5	psbM–trnD-GUC
Consensus	T	Polymorphism	31076	31076	1	1	none	2	SNP	0.5	psbM–trnD-GUC
Consensus	A	Polymorphism	30941	30941	1	1	none	2	SNP	0.5	psbM–trnD-GUC
Consensus	C	Polymorphism	30941	30941	1	1	none	2	SNP	0.5	psbM–trnD-GUC
Consensus	A	Polymorphism	30866	30866	1	1	none	2	SNP	0.5	psbM–trnD-GUC
Consensus	C	Polymorphism	30866	30866	1	1	none	2	SNP	0.5	psbM–trnD-GUC
Consensus	G	Polymorphism	30854	30854	1	1	none	2	SNP	0.5	psbM–trnD-GUC
Consensus	T	Polymorphism	30854	30854	1	1	none	2	SNP	0.5	psbM–trnD-GUC
Consensus	A	Polymorphism	30553	30553	1	1	none	2	SNP	0.5	psbM–trnD-GUC
Consensus	C	Polymorphism	30553	30553	1	1	none	2	SNP	0.5	psbM–trnD-GUC
Consensus	G	Polymorphism	30518	30518	1	1	none	2	SNP	0.5	psbM–trnD-GUC
Consensus	T	Polymorphism	30518	30518	1	1	none	2	SNP	0.5	psbM–trnD-GUC
Consensus	A	Polymorphism	30397	30397	1	1	none	2	SNP	0.5	psbM–trnD-GUC
Consensus	T	Polymorphism	30397	30397	1	1	none	2	SNP	0.5	psbM–trnD-GUC
Consensus	A	Polymorphism	30396	30396	1	1	none	2	SNP	0.5	psbM–trnD-GUC
Consensus	T	Polymorphism	30396	30396	1	1	none	2	SNP	0.5	psbM–trnD-GUC
Consensus	G	Polymorphism	29933	29933	1	1	none	2	SNP	0.5	petN–psbM
Consensus	T	Polymorphism	29933	29933	1	1	none	2	SNP	0.5	petN–psbM
Consensus	A	Polymorphism	29924	29924	1	1	none	2	SNP	0.5	petN–psbM
Consensus	C	Polymorphism	29924	29924	1	1	none	2	SNP	0.5	petN–psbM
Consensus	G	Polymorphism	29904	29904	1	1	none	2	SNP	0.5	petN–psbM
Consensus	T	Polymorphism	29904	29904	1	1	none	2	SNP	0.5	petN–psbM
Consensus	A	Polymorphism	29494	29494	1	1	none	2	SNP	0.5	petN–psbM
Consensus	C	Polymorphism	29494	29494	1	1	none	2	SNP	0.5	petN–psbM
Consensus	A	Polymorphism	29489	29489	1	1	none	2	SNP	0.5	petN–psbM
Consensus	C	Polymorphism	29489	29489	1	1	none	2	SNP	0.5	petN–psbM
Consensus	G	Polymorphism	29488	29488	1	1	none	2	SNP	0.5	petN–psbM
Consensus	T	Polymorphism	29488	29488	1	1	none	2	SNP	0.5	petN–psbM
Consensus	C	Polymorphism	29374	29374	1	1	none	2	SNP	0.5	petN–psbM
Consensus	T	Polymorphism	29374	29374	1	1	none	2	SNP	0.5	petN–psbM
Consensus	A	Polymorphism	29019	29019	1	1	none	2	SNP	0.5	trnC-GCA–petN
Consensus	C	Polymorphism	29019	29019	1	1	none	2	SNP	0.5	trnC-GCA–petN
Consensus	A	Polymorphism	29014	29014	1	1	none	2	SNP	0.5	trnC-GCA–petN
Consensus	C	Polymorphism	29014	29014	1	1	none	2	SNP	0.5	trnC-GCA–petN
Consensus	G	Polymorphism	29013	29013	1	1	none	2	SNP	0.5	trnC-GCA–petN
Consensus	T	Polymorphism	29013	29013	1	1	none	2	SNP	0.5	trnC-GCA–petN
Consensus	A	Polymorphism	29002	29002	1	1	none	2	SNP	0.5	trnC-GCA–petN
Consensus	T	Polymorphism	29002	29002	1	1	none	2	SNP	0.5	trnC-GCA–petN
Consensus	C	Polymorphism	28916	28916	1	1	none	2	SNP	0.5	trnC-GCA–petN
Consensus	T	Polymorphism	28916	28916	1	1	none	2	SNP	0.5	trnC-GCA–petN
Consensus	C	Polymorphism	28872	28872	1	1	none	2	SNP	0.5	trnC-GCA–petN
Consensus	T	Polymorphism	28872	28872	1	1	none	2	SNP	0.5	trnC-GCA–petN
Consensus	G	Polymorphism	28836	28836	1	1	none	2	SNP	0.5	trnC-GCA–petN
Consensus	T	Polymorphism	28836	28836	1	1	none	2	SNP	0.5	trnC-GCA–petN
Consensus	A	Polymorphism	28829	28829	1	1	none	2	SNP	0.5	trnC-GCA–petN
Consensus	G	Polymorphism	28829	28829	1	1	none	2	SNP	0.5	trnC-GCA–petN
Consensus	A	Polymorphism	28697	28697	1	1	none	2	SNP	0.5	trnC-GCA–petN
Consensus	C	Polymorphism	28697	28697	1	1	none	2	SNP	0.5	trnC-GCA–petN
Consensus	G	Polymorphism	28611	28611	1	1	none	2	SNP	0.5	trnC-GCA–petN
Consensus	T	Polymorphism	28611	28611	1	1	none	2	SNP	0.5	trnC-GCA–petN
Consensus	G	Polymorphism	28477	28477	1	1	none	2	SNP	0.5	trnC-GCA–petN
Consensus	T	Polymorphism	28477	28477	1	1	none	2	SNP	0.5	trnC-GCA–petN
Consensus	G	Polymorphism	28205	28205	1	1	none	2	SNP	0.5	rpoB–trnC-GCA
Consensus	T	Polymorphism	28205	28205	1	1	none	2	SNP	0.5	rpoB–trnC-GCA
Consensus	G	Polymorphism	28145	28145	1	1	none	2	SNP	0.5	rpoB–trnC-GCA
Consensus	T	Polymorphism	28145	28145	1	1	none	2	SNP	0.5	rpoB–trnC-GCA
Consensus	G	Polymorphism	28083	28083	1	1	none	2	SNP	0.5	rpoB–trnC-GCA
Consensus	T	Polymorphism	28083	28083	1	1	none	2	SNP	0.5	rpoB–trnC-GCA
Consensus	A	Polymorphism	27946	27946	1	1	none	2	SNP	0.5	rpoB–trnC-GCA
Consensus	C	Polymorphism	27946	27946	1	1	none	2	SNP	0.5	rpoB–trnC-GCA
Consensus	A	Polymorphism	27821	27821	1	1	none	2	SNP	0.5	rpoB–trnC-GCA
Consensus	C	Polymorphism	27821	27821	1	1	none	2	SNP	0.5	rpoB–trnC-GCA
Consensus	A	Polymorphism	27590	27590	1	1	none	2	SNP	0.5	rpoB–trnC-GCA
Consensus	G	Polymorphism	27590	27590	1	1	none	2	SNP	0.5	rpoB–trnC-GCA
Consensus	A	Polymorphism	27400	27400	1	1	none	2	SNP	0.5	rpoB–trnC-GCA
Consensus	C	Polymorphism	27400	27400	1	1	none	2	SNP	0.5	rpoB–trnC-GCA
Consensus	A	Polymorphism	27362	27362	1	1	none	2	SNP	0.5	rpoB–trnC-GCA
Consensus	C	Polymorphism	27362	27362	1	1	none	2	SNP	0.5	rpoB–trnC-GCA
Consensus	G	Polymorphism	27152	27152	1	1	none	2	SNP	0.5	rpoB–trnC-GCA
Consensus	T	Polymorphism	27152	27152	1	1	none	2	SNP	0.5	rpoB–trnC-GCA
Consensus	A	Polymorphism	26937	26937	1	1	none	2	SNP	0.5	rpoB–trnC-GCA
Consensus	G	Polymorphism	26937	26937	1	1	none	2	SNP	0.5	rpoB–trnC-GCA
Consensus	G	Polymorphism	26857	26857	1	1	none	2	SNP	0.5	rpoB
Consensus	T	Polymorphism	26857	26857	1	1	none	2	SNP	0.5	rpoB
Consensus	A	Polymorphism	26778	26778	1	1	none	2	SNP	0.5	rpoB
Consensus	C	Polymorphism	26778	26778	1	1	none	2	SNP	0.5	rpoB
Consensus	A	Polymorphism	26589	26589	1	1	none	2	SNP	0.5	rpoB
Consensus	C	Polymorphism	26589	26589	1	1	none	2	SNP	0.5	rpoB
Consensus	G	Polymorphism	26455	26455	1	1	none	2	SNP	0.5	rpoB
Consensus	T	Polymorphism	26455	26455	1	1	none	2	SNP	0.5	rpoB
Consensus	C	Polymorphism	25281	25281	1	1	none	2	SNP	0.5	rpoB
Consensus	T	Polymorphism	25281	25281	1	1	none	2	SNP	0.5	rpoB
Consensus	A	Polymorphism	25212	25212	1	1	none	2	SNP	0.5	rpoB
Consensus	G	Polymorphism	25212	25212	1	1	none	2	SNP	0.5	rpoB
Consensus	A	Polymorphism	24084	24084	1	1	none	2	SNP	0.5	rpoB
Consensus	C	Polymorphism	24084	24084	1	1	none	2	SNP	0.5	rpoB
Consensus	G	Polymorphism	24083	24083	1	1	none	2	SNP	0.5	rpoB
Consensus	T	Polymorphism	24083	24083	1	1	none	2	SNP	0.5	rpoB
Consensus	A	Polymorphism	23036	23036	1	1	none	2	SNP	0.5	rpoC1
Consensus	C	Polymorphism	23036	23036	1	1	none	2	SNP	0.5	rpoC1
Consensus	A	Polymorphism	22845	22845	1	1	none	2	SNP	0.5	rpoC1
Consensus	C	Polymorphism	22845	22845	1	1	none	2	SNP	0.5	rpoC1
Consensus	A	Polymorphism	22739	22739	1	1	none	2	SNP	0.5	rpoC1
Consensus	C	Polymorphism	22739	22739	1	1	none	2	SNP	0.5	rpoC1
Consensus	G	Polymorphism	22710	22710	1	1	none	2	SNP	0.5	rpoC1
Consensus	T	Polymorphism	22710	22710	1	1	none	2	SNP	0.5	rpoC1
Consensus	A	Polymorphism	21958	21958	1	1	none	2	SNP	0.5	rpoC1
Consensus	G	Polymorphism	21958	21958	1	1	none	2	SNP	0.5	rpoC1
Consensus	A	Polymorphism	21066	21066	1	1	none	2	SNP	0.5	rpoC1
Consensus	C	Polymorphism	21066	21066	1	1	none	2	SNP	0.5	rpoC1
Consensus	A	Polymorphism	20762	20762	1	1	none	2	SNP	0.5	rpoC2–rpoC1
Consensus	G	Polymorphism	20762	20762	1	1	none	2	SNP	0.5	rpoC2–rpoC1
Consensus	G	Polymorphism	20650	20650	1	1	none	2	SNP	0.5	rpoC2–rpoC1
Consensus	T	Polymorphism	20650	20650	1	1	none	2	SNP	0.5	rpoC2–rpoC1
Consensus	A	Polymorphism	20205	20205	1	1	none	2	SNP	0.5	rpoC2
Consensus	G	Polymorphism	20205	20205	1	1	none	2	SNP	0.5	rpoC2
Consensus	A	Polymorphism	20075	20075	1	1	none	2	SNP	0.5	rpoC2
Consensus	G	Polymorphism	20075	20075	1	1	none	2	SNP	0.5	rpoC2
Consensus	A	Polymorphism	19700	19700	1	1	none	2	SNP	0.5	rpoC2
Consensus	G	Polymorphism	19700	19700	1	1	none	2	SNP	0.5	rpoC2
Consensus	A	Polymorphism	18922	18922	1	1	none	2	SNP	0.5	rpoC2
Consensus	C	Polymorphism	18922	18922	1	1	none	2	SNP	0.5	rpoC2
Consensus	G	Polymorphism	18877	18877	1	1	none	2	SNP	0.5	rpoC2
Consensus	T	Polymorphism	18877	18877	1	1	none	2	SNP	0.5	rpoC2
Consensus	G	Polymorphism	18317	18317	1	1	none	2	SNP	0.5	rpoC2
Consensus	T	Polymorphism	18317	18317	1	1	none	2	SNP	0.5	rpoC2
Consensus	G	Polymorphism	18306	18306	1	1	none	2	SNP	0.5	rpoC2
Consensus	T	Polymorphism	18306	18306	1	1	none	2	SNP	0.5	rpoC2
Consensus	G	Polymorphism	18147	18147	1	1	none	2	SNP	0.5	rpoC2
Consensus	T	Polymorphism	18147	18147	1	1	none	2	SNP	0.5	rpoC2
Consensus	A	Polymorphism	17773	17773	1	1	none	2	SNP	0.5	rpoC2
Consensus	T	Polymorphism	17773	17773	1	1	none	2	SNP	0.5	rpoC2
Consensus	C	Polymorphism	17737	17737	1	1	none	2	SNP	0.5	rpoC2
Consensus	T	Polymorphism	17737	17737	1	1	none	2	SNP	0.5	rpoC2
Consensus	A	Polymorphism	17643	17643	1	1	none	2	SNP	0.5	rpoC2
Consensus	C	Polymorphism	17643	17643	1	1	none	2	SNP	0.5	rpoC2
Consensus	C	Polymorphism	17118	17118	1	1	none	2	SNP	0.5	rpoC2
Consensus	T	Polymorphism	17118	17118	1	1	none	2	SNP	0.5	rpoC2
Consensus	A	Polymorphism	16783	16783	1	1	none	2	SNP	0.5	rpoC2
Consensus	G	Polymorphism	16783	16783	1	1	none	2	SNP	0.5	rpoC2
Consensus	A	Polymorphism	16598	16598	1	1	none	2	SNP	0.5	rpoC2
Consensus	G	Polymorphism	16598	16598	1	1	none	2	SNP	0.5	rpoC2
Consensus	G	Polymorphism	16394	16394	1	1	none	2	SNP	0.5	rps2–rpoC2
Consensus	T	Polymorphism	16394	16394	1	1	none	2	SNP	0.5	rps2–rpoC2
Consensus	A	Polymorphism	15499	15499	1	1	none	2	SNP	0.5	atpI–rps2
Consensus	T	Polymorphism	15499	15499	1	1	none	2	SNP	0.5	atpI–rps2
Consensus	A	Polymorphism	15489	15489	1	1	none	2	SNP	0.5	atpI–rps2
Consensus	C	Polymorphism	15489	15489	1	1	none	2	SNP	0.5	atpI–rps2
Consensus	A	Polymorphism	15488	15488	1	1	none	2	SNP	0.5	atpI–rps2
Consensus	C	Polymorphism	15488	15488	1	1	none	2	SNP	0.5	atpI–rps2
Consensus	C	Polymorphism	15458	15458	1	1	none	2	SNP	0.5	atpI–rps2
Consensus	T	Polymorphism	15458	15458	1	1	none	2	SNP	0.5	atpI–rps2
Consensus	C	Polymorphism	14295	14295	1	1	none	2	SNP	0.5	atpH–atpI
Consensus	T	Polymorphism	14295	14295	1	1	none	2	SNP	0.5	atpH–atpI
Consensus	A	Polymorphism	14121	14121	1	1	none	2	SNP	0.5	atpH–atpI
Consensus	C	Polymorphism	14121	14121	1	1	none	2	SNP	0.5	atpH–atpI
Consensus	A	Polymorphism	14097	14097	1	1	none	2	SNP	0.5	atpH–atpI
Consensus	C	Polymorphism	14097	14097	1	1	none	2	SNP	0.5	atpH–atpI
Consensus	A	Polymorphism	13376	13376	1	1	none	2	SNP	0.5	atpF–atpH
Consensus	C	Polymorphism	13376	13376	1	1	none	2	SNP	0.5	atpF–atpH
Consensus	C	Polymorphism	13338	13338	1	1	none	2	SNP	0.5	atpF–atpH
Consensus	T	Polymorphism	13338	13338	1	1	none	2	SNP	0.5	atpF–atpH
Consensus	G	Polymorphism	12946	12946	1	1	none	2	SNP	0.5	atpF
Consensus	T	Polymorphism	12946	12946	1	1	none	2	SNP	0.5	atpF
Consensus	A	Polymorphism	12797	12797	1	1	none	2	SNP	0.5	atpF
Consensus	G	Polymorphism	12797	12797	1	1	none	2	SNP	0.5	atpF
Consensus	A	Polymorphism	12746	12746	1	1	none	2	SNP	0.5	atpF
Consensus	G	Polymorphism	12746	12746	1	1	none	2	SNP	0.5	atpF
Consensus	A	Polymorphism	12576	12576	1	1	none	2	SNP	0.5	atpF
Consensus	C	Polymorphism	12576	12576	1	1	none	2	SNP	0.5	atpF
Consensus	A	Polymorphism	12450	12450	1	1	none	2	SNP	0.5	atpF
Consensus	G	Polymorphism	12450	12450	1	1	none	2	SNP	0.5	atpF
Consensus	G	Polymorphism	12291	12291	1	1	none	2	SNP	0.5	atpF
Consensus	T	Polymorphism	12291	12291	1	1	none	2	SNP	0.5	atpF
Consensus	A	Polymorphism	12176	12176	1	1	none	2	SNP	0.5	atpF
Consensus	T	Polymorphism	12176	12176	1	1	none	2	SNP	0.5	atpF
Consensus	C	Polymorphism	12134	12134	1	1	none	2	SNP	0.5	atpF
Consensus	T	Polymorphism	12134	12134	1	1	none	2	SNP	0.5	atpF
Consensus	A	Polymorphism	12027	12027	1	1	none	2	SNP	0.5	atpF
Consensus	G	Polymorphism	12027	12027	1	1	none	2	SNP	0.5	atpF
Consensus	C	Polymorphism	10623	10623	1	1	none	2	SNP	0.5	atpA
Consensus	T	Polymorphism	10623	10623	1	1	none	2	SNP	0.5	atpA
Consensus	A	Polymorphism	10312	10312	1	1	none	2	SNP	0.5	atpA
Consensus	G	Polymorphism	10312	10312	1	1	none	2	SNP	0.5	atpA
Consensus	G	Polymorphism	10261	10261	1	1	none	2	SNP	0.5	atpA
Consensus	T	Polymorphism	10261	10261	1	1	none	2	SNP	0.5	atpA
Consensus	G	Polymorphism	10136	10136	1	1	none	2	SNP	0.5	trnR-UCU–atpA
Consensus	T	Polymorphism	10136	10136	1	1	none	2	SNP	0.5	trnR-UCU–atpA
Consensus	A	Polymorphism	10111	10111	1	1	none	2	SNP	0.5	trnR-UCU–atpA
Consensus	C	Polymorphism	10111	10111	1	1	none	2	SNP	0.5	trnR-UCU–atpA
Consensus	A	Polymorphism	10102	10102	1	1	none	2	SNP	0.5	trnR-UCU–atpA
Consensus	C	Polymorphism	10102	10102	1	1	none	2	SNP	0.5	trnR-UCU–atpA
Consensus	G	Polymorphism	9869	9869	1	1	none	2	SNP	0.5	trnG-GCC–trnR-UCU
Consensus	T	Polymorphism	9869	9869	1	1	none	2	SNP	0.5	trnG-GCC–trnR-UCU
Consensus	G	Polymorphism	9248	9248	1	1	none	2	SNP	0.5	trnG-GCC
Consensus	T	Polymorphism	9248	9248	1	1	none	2	SNP	0.5	trnG-GCC
Consensus	A	Polymorphism	9137	9137	1	1	none	2	SNP	0.5	trnG-GCC
Consensus	C	Polymorphism	9137	9137	1	1	none	2	SNP	0.5	trnG-GCC
Consensus	G	Polymorphism	9097	9097	1	1	none	2	SNP	0.5	trnG-GCC
Consensus	T	Polymorphism	9097	9097	1	1	none	2	SNP	0.5	trnG-GCC
Consensus	C	Polymorphism	8970	8970	1	1	none	2	SNP	0.5	trnS-GCU–trnG-GCC
Consensus	T	Polymorphism	8970	8970	1	1	none	2	SNP	0.5	trnS-GCU–trnG-GCC
Consensus	C	Polymorphism	8931	8931	1	1	none	2	SNP	0.5	trnS-GCU–trnG-GCC
Consensus	T	Polymorphism	8931	8931	1	1	none	2	SNP	0.5	trnS-GCU–trnG-GCC
Consensus	A	Polymorphism	8881	8881	1	1	none	2	SNP	0.5	trnS-GCU–trnG-GCC
Consensus	C	Polymorphism	8881	8881	1	1	none	2	SNP	0.5	trnS-GCU–trnG-GCC
Consensus	C	Polymorphism	8764	8764	1	1	none	2	SNP	0.5	trnS-GCU–trnG-GCC
Consensus	T	Polymorphism	8764	8764	1	1	none	2	SNP	0.5	trnS-GCU–trnG-GCC
Consensus	A	Polymorphism	8762	8762	1	1	none	2	SNP	0.5	trnS-GCU–trnG-GCC
Consensus	G	Polymorphism	8762	8762	1	1	none	2	SNP	0.5	trnS-GCU–trnG-GCC
Consensus	G	Polymorphism	8759	8759	1	1	none	2	SNP	0.5	trnS-GCU–trnG-GCC
Consensus	T	Polymorphism	8759	8759	1	1	none	2	SNP	0.5	trnS-GCU–trnG-GCC
Consensus	A	Polymorphism	8672	8672	1	1	none	2	SNP	0.5	trnS-GCU–trnG-GCC
Consensus	C	Polymorphism	8672	8672	1	1	none	2	SNP	0.5	trnS-GCU–trnG-GCC
Consensus	A	Polymorphism	8512	8512	1	1	none	2	SNP	0.5	trnS-GCU–trnG-GCC
Consensus	T	Polymorphism	8512	8512	1	1	none	2	SNP	0.5	trnS-GCU–trnG-GCC
Consensus	A	Polymorphism	8511	8511	1	1	none	2	SNP	0.5	trnS-GCU–trnG-GCC
Consensus	T	Polymorphism	8511	8511	1	1	none	2	SNP	0.5	trnS-GCU–trnG-GCC
Consensus	G	Polymorphism	8431	8431	1	1	none	2	SNP	0.5	trnS-GCU–trnG-GCC
Consensus	T	Polymorphism	8431	8431	1	1	none	2	SNP	0.5	trnS-GCU–trnG-GCC
Consensus	C	Polymorphism	8428	8428	1	1	none	2	SNP	0.5	trnS-GCU–trnG-GCC
Consensus	T	Polymorphism	8428	8428	1	1	none	2	SNP	0.5	trnS-GCU–trnG-GCC
Consensus	A	Polymorphism	8372	8372	1	1	none	2	SNP	0.5	trnS-GCU–trnG-GCC
Consensus	C	Polymorphism	8372	8372	1	1	none	2	SNP	0.5	trnS-GCU–trnG-GCC
Consensus	A	Polymorphism	8185	8185	1	1	none	2	SNP	0.5	trnS-GCU–trnG-GCC
Consensus	C	Polymorphism	8185	8185	1	1	none	2	SNP	0.5	trnS-GCU–trnG-GCC
Consensus	G	Polymorphism	8076	8076	1	1	none	2	SNP	0.5	trnS-GCU–trnG-GCC
Consensus	T	Polymorphism	8076	8076	1	1	none	2	SNP	0.5	trnS-GCU–trnG-GCC
Consensus	G	Polymorphism	8017	8017	1	1	none	2	SNP	0.5	trnS-GCU–trnG-GCC
Consensus	T	Polymorphism	8017	8017	1	1	none	2	SNP	0.5	trnS-GCU–trnG-GCC
Consensus	A	Polymorphism	7961	7961	1	1	none	2	SNP	0.5	trnS-GCU–trnG-GCC
Consensus	C	Polymorphism	7961	7961	1	1	none	2	SNP	0.5	trnS-GCU–trnG-GCC
Consensus	G	Polymorphism	7836	7836	1	1	none	2	SNP	0.5	psbI–trnS-GCU
Consensus	T	Polymorphism	7836	7836	1	1	none	2	SNP	0.5	psbI–trnS-GCU
Consensus	A	Polymorphism	7306	7306	1	1	none	2	SNP	0.5	psbK–psbI
Consensus	C	Polymorphism	7306	7306	1	1	none	2	SNP	0.5	psbK–psbI
Consensus	A	Polymorphism	7273	7273	1	1	none	2	SNP	0.5	psbK–psbI
Consensus	T	Polymorphism	7273	7273	1	1	none	2	SNP	0.5	psbK–psbI
Consensus	G	Polymorphism	7258	7258	1	1	none	2	SNP	0.5	psbK–psbI
Consensus	T	Polymorphism	7258	7258	1	1	none	2	SNP	0.5	psbK–psbI
Consensus	G	Polymorphism	7247	7247	1	1	none	2	SNP	0.5	psbK–psbI
Consensus	T	Polymorphism	7247	7247	1	1	none	2	SNP	0.5	psbK–psbI
Consensus	C	Polymorphism	6990	6990	1	1	none	2	SNP	0.5	psbK
Consensus	G	Polymorphism	6990	6990	1	1	none	2	SNP	0.5	psbK
Consensus	G	Polymorphism	6757	6757	1	1	none	2	SNP	0.5	trnQ-UUG–psbK
Consensus	T	Polymorphism	6757	6757	1	1	none	2	SNP	0.5	trnQ-UUG–psbK
Consensus	C	Polymorphism	6737	6737	1	1	none	2	SNP	0.5	trnQ-UUG–psbK
Consensus	G	Polymorphism	6737	6737	1	1	none	2	SNP	0.5	trnQ-UUG–psbK
Consensus	A	Polymorphism	6736	6736	1	1	none	2	SNP	0.5	trnQ-UUG–psbK
Consensus	T	Polymorphism	6736	6736	1	1	none	2	SNP	0.5	trnQ-UUG–psbK
Consensus	A	Polymorphism	6466	6466	1	1	none	2	SNP	0.5	rps16–trnQ-UUG
Consensus	G	Polymorphism	6466	6466	1	1	none	2	SNP	0.5	rps16–trnQ-UUG
Consensus	A	Polymorphism	6420	6420	1	1	none	2	SNP	0.5	rps16–trnQ-UUG
Consensus	C	Polymorphism	6420	6420	1	1	none	2	SNP	0.5	rps16–trnQ-UUG
Consensus	G	Polymorphism	6291	6291	1	1	none	2	SNP	0.5	rps16–trnQ-UUG
Consensus	T	Polymorphism	6291	6291	1	1	none	2	SNP	0.5	rps16–trnQ-UUG
Consensus	A	Polymorphism	6236	6236	1	1	none	2	SNP	0.5	rps16–trnQ-UUG
Consensus	C	Polymorphism	6236	6236	1	1	none	2	SNP	0.5	rps16–trnQ-UUG
Consensus	A	Polymorphism	6233	6233	1	1	none	2	SNP	0.5	rps16–trnQ-UUG
Consensus	C	Polymorphism	6233	6233	1	1	none	2	SNP	0.5	rps16–trnQ-UUG
Consensus	A	Polymorphism	6225	6225	1	1	none	2	SNP	0.5	rps16–trnQ-UUG
Consensus	C	Polymorphism	6225	6225	1	1	none	2	SNP	0.5	rps16–trnQ-UUG
Consensus	A	Polymorphism	6178	6178	1	1	none	2	SNP	0.5	rps16–trnQ-UUG
Consensus	T	Polymorphism	6178	6178	1	1	none	2	SNP	0.5	rps16–trnQ-UUG
Consensus	A	Polymorphism	6172	6172	1	1	none	2	SNP	0.5	rps16–trnQ-UUG
Consensus	T	Polymorphism	6172	6172	1	1	none	2	SNP	0.5	rps16–trnQ-UUG
Consensus	G	Polymorphism	6170	6170	1	1	none	2	SNP	0.5	rps16–trnQ-UUG
Consensus	T	Polymorphism	6170	6170	1	1	none	2	SNP	0.5	rps16–trnQ-UUG
Consensus	A	Polymorphism	5615	5615	1	1	none	2	SNP	0.5	rps16
Consensus	C	Polymorphism	5615	5615	1	1	none	2	SNP	0.5	rps16
Consensus	A	Polymorphism	5366	5366	1	1	none	2	SNP	0.5	rps16
Consensus	C	Polymorphism	5366	5366	1	1	none	2	SNP	0.5	rps16
Consensus	A	Polymorphism	5337	5337	1	1	none	2	SNP	0.5	rps16
Consensus	G	Polymorphism	5337	5337	1	1	none	2	SNP	0.5	rps16
Consensus	G	Polymorphism	5235	5235	1	1	none	2	SNP	0.5	rps16
Consensus	T	Polymorphism	5235	5235	1	1	none	2	SNP	0.5	rps16
Consensus	A	Polymorphism	5214	5214	1	1	none	2	SNP	0.5	rps16
Consensus	T	Polymorphism	5214	5214	1	1	none	2	SNP	0.5	rps16
Consensus	G	Polymorphism	4730	4730	1	1	none	2	SNP	0.5	trnK-UUU–rps16
Consensus	T	Polymorphism	4730	4730	1	1	none	2	SNP	0.5	trnK-UUU–rps16
Consensus	G	Polymorphism	4682	4682	1	1	none	2	SNP	0.5	trnK-UUU–rps16
Consensus	T	Polymorphism	4682	4682	1	1	none	2	SNP	0.5	trnK-UUU–rps16
Consensus	A	Polymorphism	4603	4603	1	1	none	2	SNP	0.5	trnK-UUU–rps16
Consensus	C	Polymorphism	4603	4603	1	1	none	2	SNP	0.5	trnK-UUU–rps16
Consensus	G	Polymorphism	4571	4571	1	1	none	2	SNP	0.5	trnK-UUU–rps16
Consensus	T	Polymorphism	4571	4571	1	1	none	2	SNP	0.5	trnK-UUU–rps16
Consensus	A	Polymorphism	4533	4533	1	1	none	2	SNP	0.5	trnK-UUU–rps16
Consensus	C	Polymorphism	4533	4533	1	1	none	2	SNP	0.5	trnK-UUU–rps16
Consensus	A	Polymorphism	4251	4251	1	1	none	2	SNP	0.5	trnK-UUU
Consensus	C	Polymorphism	4251	4251	1	1	none	2	SNP	0.5	trnK-UUU
Consensus	A	Polymorphism	4149	4149	1	1	none	2	SNP	0.5	trnK-UUU
Consensus	C	Polymorphism	4149	4149	1	1	none	2	SNP	0.5	trnK-UUU
Consensus	G	Polymorphism	4070	4070	1	1	none	2	SNP	0.5	trnK-UUU
Consensus	T	Polymorphism	4070	4070	1	1	none	2	SNP	0.5	trnK-UUU
Consensus	C	Polymorphism	3897	3897	1	1	none	2	SNP	0.5	trnK-UUU
Consensus	T	Polymorphism	3897	3897	1	1	none	2	SNP	0.5	trnK-UUU
Consensus	A	Polymorphism	3814	3814	1	1	none	2	SNP	0.5	trnK-UUU
Consensus	C	Polymorphism	3814	3814	1	1	none	2	SNP	0.5	trnK-UUU
Consensus	G	Polymorphism	3468	3468	1	1	none	2	SNP	0.5	trnK-UUU
Consensus	T	Polymorphism	3468	3468	1	1	none	2	SNP	0.5	trnK-UUU
Consensus	C	Polymorphism	3428	3428	1	1	none	2	SNP	0.5	trnK-UUU
Consensus	T	Polymorphism	3428	3428	1	1	none	2	SNP	0.5	trnK-UUU
Consensus	A	Polymorphism	3413	3413	1	1	none	2	SNP	0.5	trnK-UUU
Consensus	T	Polymorphism	3413	3413	1	1	none	2	SNP	0.5	trnK-UUU
Consensus	A	Polymorphism	3325	3325	1	1	none	2	SNP	0.5	trnK-UUU
Consensus	C	Polymorphism	3325	3325	1	1	none	2	SNP	0.5	trnK-UUU
Consensus	G	Polymorphism	3080	3080	1	1	none	2	SNP	0.5	trnK-UUU
Consensus	T	Polymorphism	3080	3080	1	1	none	2	SNP	0.5	trnK-UUU
Consensus	G	Polymorphism	2699	2699	1	1	none	2	SNP	0.5	trnK-UUU
Consensus	T	Polymorphism	2699	2699	1	1	none	2	SNP	0.5	trnK-UUU
Consensus	G	Polymorphism	2192	2192	1	1	none	2	SNP	0.5	trnK-UUU
Consensus	T	Polymorphism	2192	2192	1	1	none	2	SNP	0.5	trnK-UUU
Consensus	G	Polymorphism	2097	2097	1	1	none	2	SNP	0.5	trnK-UUU
Consensus	T	Polymorphism	2097	2097	1	1	none	2	SNP	0.5	trnK-UUU
Consensus	G	Polymorphism	1774	1774	1	1	none	2	SNP	0.5	trnK-UUU
Consensus	T	Polymorphism	1774	1774	1	1	none	2	SNP	0.5	trnK-UUU
Consensus	G	Polymorphism	1739	1739	1	1	none	2	SNP	0.5	trnK-UUU
Consensus	T	Polymorphism	1739	1739	1	1	none	2	SNP	0.5	trnK-UUU
Consensus	C	Polymorphism	1623	1623	1	1	none	2	SNP	0.5	trnK-UUU
Consensus	T	Polymorphism	1623	1623	1	1	none	2	SNP	0.5	trnK-UUU
Consensus	A	Polymorphism	1595	1595	1	1	none	2	SNP	0.5	trnK-UUU
Consensus	C	Polymorphism	1595	1595	1	1	none	2	SNP	0.5	trnK-UUU
Consensus	G	Polymorphism	1571	1571	1	1	none	2	SNP	0.5	trnK-UUU
Consensus	T	Polymorphism	1571	1571	1	1	none	2	SNP	0.5	trnK-UUU
Consensus	A	Polymorphism	1567	1567	1	1	none	2	SNP	0.5	trnK-UUU
Consensus	C	Polymorphism	1567	1567	1	1	none	2	SNP	0.5	trnK-UUU
Consensus	A	Polymorphism	1549	1549	1	1	none	2	SNP	0.5	trnK-UUU
Consensus	C	Polymorphism	1549	1549	1	1	none	2	SNP	0.5	trnK-UUU
Consensus	G	Polymorphism	1530	1530	1	1	none	2	SNP	0.5	trnK-UUU
Consensus	T	Polymorphism	1530	1530	1	1	none	2	SNP	0.5	trnK-UUU
Consensus	A	Polymorphism	1527	1527	1	1	none	2	SNP	0.5	trnK-UUU
Consensus	G	Polymorphism	1527	1527	1	1	none	2	SNP	0.5	trnK-UUU
Consensus	G	Polymorphism	1454	1454	1	1	none	2	SNP	0.5	trnK-UUU
Consensus	T	Polymorphism	1454	1454	1	1	none	2	SNP	0.5	trnK-UUU
Consensus	C	Polymorphism	1356	1356	1	1	none	2	SNP	0.5	psbA–trnK-UUU
Consensus	T	Polymorphism	1356	1356	1	1	none	2	SNP	0.5	psbA–trnK-UUU
Consensus	C	Polymorphism	1355	1355	1	1	none	2	SNP	0.5	psbA–trnK-UUU
Consensus	T	Polymorphism	1355	1355	1	1	none	2	SNP	0.5	psbA–trnK-UUU
Consensus	A	Polymorphism	1354	1354	1	1	none	2	SNP	0.5	psbA–trnK-UUU
Consensus	T	Polymorphism	1354	1354	1	1	none	2	SNP	0.5	psbA–trnK-UUU
Consensus	A	Polymorphism	1350	1350	1	1	none	2	SNP	0.5	psbA–trnK-UUU
Consensus	G	Polymorphism	1350	1350	1	1	none	2	SNP	0.5	psbA–trnK-UUU
Consensus	A	Polymorphism	1285	1285	1	1	none	2	SNP	0.5	psbA–trnK-UUU
Consensus	C	Polymorphism	1285	1285	1	1	none	2	SNP	0.5	psbA–trnK-UUU
Consensus	C	Polymorphism	626	626	1	1	none	2	SNP	0.5	psbA
Consensus	T	Polymorphism	626	626	1	1	none	2	SNP	0.5	psbA
Consensus	G	Polymorphism	491	491	1	1	none	2	SNP	0.5	psbA
Consensus	T	Polymorphism	491	491	1	1	none	2	SNP	0.5	psbA
Consensus	A	Polymorphism	254	254	1	1	none	2	SNP	0.5	psbA
Consensus	G	Polymorphism	254	254	1	1	none	2	SNP	0.5	psbA
Consensus	C	Polymorphism	35	35	1	1	none	2	SNP	0.5	psbA–rps19
Consensus	G	Polymorphism	35	35	1	1	none	2	SNP	0.5	psbA–rps19
Consensus	A	Polymorphism	30	30	1	1	none	2	SNP	0.5	psbA–rps19
Consensus	T	Polymorphism	30	30	1	1	none	2	SNP	0.5	psbA–rps19
Consensus	C	Polymorphism	25	25	1	1	none	2	SNP	0.5	psbA–rps19
Consensus	G	Polymorphism	25	25	1	1	none	2	SNP	0.5	psbA–rps19
