# Supplementary material for: The Complete Chloroplast Genomes of Blepharoglossum elegans and B. grossum and Comparative Analysis with Related Species (Orchidaceae, Malaxideae)
Source: Genes (Basel). 2023 May 11;14(5):1069. doi: 10.3390/genes14051069 (PMC10218147; doi:10.3390/genes14051069)
Supplement: Supplementary file 1 [file genes-14-01069-s001.zip › Table S2. Indels detected between the B. elegans and B.grossum chloroplast genomes..xlsx]

## Sheet: Sheet1
Table S2. Indels detected between the B. elegans and B.grossum chloroplast genomes.
Sequence Name	Name	Type	Minimum	Maximum	Length	# Intervals	Direction	Coverage	Polymorphism Type	Variant Frequency	Location
Consensus	A	Polymorphism	158299	158299	1	1	none	2	Indel	0.5	rps19–psbA
Consensus		Polymorphism	158299	158299	1	1	none	2	Indel	0.5	rps19–psbA
Consensus	T	Polymorphism	158298	158298	1	1	none	2	Indel	0.5	rps19–psbA
Consensus		Polymorphism	158298	158298	1	1	none	2	Indel	0.5	rps19–psbA
Consensus	G	Polymorphism	158297	158297	1	1	none	2	Indel	0.5	rps19–psbA
Consensus		Polymorphism	158297	158297	1	1	none	2	Indel	0.5	rps19–psbA
Consensus	A	Polymorphism	158296	158296	1	1	none	2	Indel	0.5	rps19–psbA
Consensus		Polymorphism	158296	158296	1	1	none	2	Indel	0.5	rps19–psbA
Consensus	G	Polymorphism	158295	158295	1	1	none	2	Indel	0.5	rps19–psbA
Consensus		Polymorphism	158295	158295	1	1	none	2	Indel	0.5	rps19–psbA
Consensus	A	Polymorphism	158294	158294	1	1	none	2	Indel	0.5	rps19–psbA
Consensus		Polymorphism	158294	158294	1	1	none	2	Indel	0.5	rps19–psbA
Consensus	A	Polymorphism	158293	158293	1	1	none	2	Indel	0.5	rps19–psbA
Consensus		Polymorphism	158293	158293	1	1	none	2	Indel	0.5	rps19–psbA
Consensus	T	Polymorphism	158292	158292	1	1	none	2	Indel	0.5	rps19–psbA
Consensus		Polymorphism	158292	158292	1	1	none	2	Indel	0.5	rps19–psbA
Consensus	G	Polymorphism	158291	158291	1	1	none	2	Indel	0.5	rps19–psbA
Consensus		Polymorphism	158291	158291	1	1	none	2	Indel	0.5	rps19–psbA
Consensus	A	Polymorphism	158290	158290	1	1	none	2	Indel	0.5	rps19–psbA
Consensus		Polymorphism	158290	158290	1	1	none	2	Indel	0.5	rps19–psbA
Consensus	T	Polymorphism	158289	158289	1	1	none	2	Indel	0.5	rps19–psbA
Consensus		Polymorphism	158289	158289	1	1	none	2	Indel	0.5	rps19–psbA
Consensus	A	Polymorphism	158288	158288	1	1	none	2	Indel	0.5	rps19–psbA
Consensus		Polymorphism	158288	158288	1	1	none	2	Indel	0.5	rps19–psbA
Consensus	A	Polymorphism	158287	158287	1	1	none	2	Indel	0.5	rps19–psbA
Consensus		Polymorphism	158287	158287	1	1	none	2	Indel	0.5	rps19–psbA
Consensus	T	Polymorphism	158286	158286	1	1	none	2	Indel	0.5	rps19–psbA
Consensus		Polymorphism	158286	158286	1	1	none	2	Indel	0.5	rps19–psbA
Consensus	G	Polymorphism	158285	158285	1	1	none	2	Indel	0.5	rps19–psbA
Consensus		Polymorphism	158285	158285	1	1	none	2	Indel	0.5	rps19–psbA
Consensus	A	Polymorphism	158284	158284	1	1	none	2	Indel	0.5	rps19–psbA
Consensus		Polymorphism	158284	158284	1	1	none	2	Indel	0.5	rps19–psbA
Consensus	G	Polymorphism	158283	158283	1	1	none	2	Indel	0.5	rps19–psbA
Consensus		Polymorphism	158283	158283	1	1	none	2	Indel	0.5	rps19–psbA
Consensus	A	Polymorphism	158282	158282	1	1	none	2	Indel	0.5	rps19–psbA
Consensus		Polymorphism	158282	158282	1	1	none	2	Indel	0.5	rps19–psbA
Consensus	A	Polymorphism	158281	158281	1	1	none	2	Indel	0.5	rps19–psbA
Consensus		Polymorphism	158281	158281	1	1	none	2	Indel	0.5	rps19–psbA
Consensus	T	Polymorphism	158280	158280	1	1	none	2	Indel	0.5	rps19–psbA
Consensus		Polymorphism	158280	158280	1	1	none	2	Indel	0.5	rps19–psbA
Consensus	G	Polymorphism	158279	158279	1	1	none	2	Indel	0.5	rps19–psbA
Consensus		Polymorphism	158279	158279	1	1	none	2	Indel	0.5	rps19–psbA
Consensus	A	Polymorphism	158278	158278	1	1	none	2	Indel	0.5	rps19–psbA
Consensus		Polymorphism	158278	158278	1	1	none	2	Indel	0.5	rps19–psbA
Consensus	T	Polymorphism	158277	158277	1	1	none	2	Indel	0.5	rps19–psbA
Consensus		Polymorphism	158277	158277	1	1	none	2	Indel	0.5	rps19–psbA
Consensus	A	Polymorphism	158276	158276	1	1	none	2	Indel	0.5	rps19–psbA
Consensus		Polymorphism	158276	158276	1	1	none	2	Indel	0.5	rps19–psbA
Consensus	G	Polymorphism	153412	153412	1	1	none	2	Indel	0.5	ycf2
Consensus		Polymorphism	153412	153412	1	1	none	2	Indel	0.5	ycf2
Consensus	G	Polymorphism	153411	153411	1	1	none	2	Indel	0.5	ycf2
Consensus		Polymorphism	153411	153411	1	1	none	2	Indel	0.5	ycf2
Consensus	T	Polymorphism	153410	153410	1	1	none	2	Indel	0.5	ycf2
Consensus		Polymorphism	153410	153410	1	1	none	2	Indel	0.5	ycf2
Consensus	T	Polymorphism	153409	153409	1	1	none	2	Indel	0.5	ycf2
Consensus		Polymorphism	153409	153409	1	1	none	2	Indel	0.5	ycf2
Consensus	A	Polymorphism	153408	153408	1	1	none	2	Indel	0.5	ycf2
Consensus		Polymorphism	153408	153408	1	1	none	2	Indel	0.5	ycf2
Consensus	T	Polymorphism	153407	153407	1	1	none	2	Indel	0.5	ycf2
Consensus		Polymorphism	153407	153407	1	1	none	2	Indel	0.5	ycf2
Consensus	A	Polymorphism	153406	153406	1	1	none	2	Indel	0.5	ycf2
Consensus		Polymorphism	153406	153406	1	1	none	2	Indel	0.5	ycf2
Consensus	T	Polymorphism	153405	153405	1	1	none	2	Indel	0.5	ycf2
Consensus		Polymorphism	153405	153405	1	1	none	2	Indel	0.5	ycf2
Consensus	C	Polymorphism	153404	153404	1	1	none	2	Indel	0.5	ycf2
Consensus		Polymorphism	153404	153404	1	1	none	2	Indel	0.5	ycf2
Consensus	G	Polymorphism	153403	153403	1	1	none	2	Indel	0.5	ycf2
Consensus		Polymorphism	153403	153403	1	1	none	2	Indel	0.5	ycf2
Consensus	T	Polymorphism	153402	153402	1	1	none	2	Indel	0.5	ycf2
Consensus		Polymorphism	153402	153402	1	1	none	2	Indel	0.5	ycf2
Consensus	G	Polymorphism	153401	153401	1	1	none	2	Indel	0.5	ycf2
Consensus		Polymorphism	153401	153401	1	1	none	2	Indel	0.5	ycf2
Consensus	G	Polymorphism	153400	153400	1	1	none	2	Indel	0.5	ycf2
Consensus		Polymorphism	153400	153400	1	1	none	2	Indel	0.5	ycf2
Consensus	A	Polymorphism	153399	153399	1	1	none	2	Indel	0.5	ycf2
Consensus		Polymorphism	153399	153399	1	1	none	2	Indel	0.5	ycf2
Consensus	T	Polymorphism	153398	153398	1	1	none	2	Indel	0.5	ycf2
Consensus		Polymorphism	153398	153398	1	1	none	2	Indel	0.5	ycf2
Consensus	A	Polymorphism	153397	153397	1	1	none	2	Indel	0.5	ycf2
Consensus		Polymorphism	153397	153397	1	1	none	2	Indel	0.5	ycf2
Consensus	C	Polymorphism	153396	153396	1	1	none	2	Indel	0.5	ycf2
Consensus		Polymorphism	153396	153396	1	1	none	2	Indel	0.5	ycf2
Consensus	C	Polymorphism	153395	153395	1	1	none	2	Indel	0.5	ycf2
Consensus		Polymorphism	153395	153395	1	1	none	2	Indel	0.5	ycf2
Consensus	C	Polymorphism	153394	153394	1	1	none	2	Indel	0.5	ycf2
Consensus		Polymorphism	153394	153394	1	1	none	2	Indel	0.5	ycf2
Consensus	A	Polymorphism	153393	153393	1	1	none	2	Indel	0.5	ycf2
Consensus		Polymorphism	153393	153393	1	1	none	2	Indel	0.5	ycf2
Consensus	T	Polymorphism	153392	153392	1	1	none	2	Indel	0.5	ycf2
Consensus		Polymorphism	153392	153392	1	1	none	2	Indel	0.5	ycf2
Consensus	G	Polymorphism	153391	153391	1	1	none	2	Indel	0.5	ycf2
Consensus		Polymorphism	153391	153391	1	1	none	2	Indel	0.5	ycf2
Consensus	T	Polymorphism	153390	153390	1	1	none	2	Indel	0.5	ycf2
Consensus		Polymorphism	153390	153390	1	1	none	2	Indel	0.5	ycf2
Consensus	A	Polymorphism	153389	153389	1	1	none	2	Indel	0.5	ycf2
Consensus		Polymorphism	153389	153389	1	1	none	2	Indel	0.5	ycf2
Consensus	T	Polymorphism	153388	153388	1	1	none	2	Indel	0.5	ycf2
Consensus		Polymorphism	153388	153388	1	1	none	2	Indel	0.5	ycf2
Consensus	T	Polymorphism	153387	153387	1	1	none	2	Indel	0.5	ycf2
Consensus		Polymorphism	153387	153387	1	1	none	2	Indel	0.5	ycf2
Consensus	C	Polymorphism	153386	153386	1	1	none	2	Indel	0.5	ycf2
Consensus		Polymorphism	153386	153386	1	1	none	2	Indel	0.5	ycf2
Consensus	T	Polymorphism	153385	153385	1	1	none	2	Indel	0.5	ycf2
Consensus		Polymorphism	153385	153385	1	1	none	2	Indel	0.5	ycf2
Consensus	T	Polymorphism	153384	153384	1	1	none	2	Indel	0.5	ycf2
Consensus		Polymorphism	153384	153384	1	1	none	2	Indel	0.5	ycf2
Consensus	T	Polymorphism	153383	153383	1	1	none	2	Indel	0.5	ycf2
Consensus		Polymorphism	153383	153383	1	1	none	2	Indel	0.5	ycf2
Consensus	A	Polymorphism	153382	153382	1	1	none	2	Indel	0.5	ycf2
Consensus		Polymorphism	153382	153382	1	1	none	2	Indel	0.5	ycf2
Consensus	C	Polymorphism	153381	153381	1	1	none	2	Indel	0.5	ycf2
Consensus		Polymorphism	153381	153381	1	1	none	2	Indel	0.5	ycf2
Consensus	A	Polymorphism	153380	153380	1	1	none	2	Indel	0.5	ycf2
Consensus		Polymorphism	153380	153380	1	1	none	2	Indel	0.5	ycf2
Consensus	T	Polymorphism	153379	153379	1	1	none	2	Indel	0.5	ycf2
Consensus		Polymorphism	153379	153379	1	1	none	2	Indel	0.5	ycf2
Consensus	A	Polymorphism	153378	153378	1	1	none	2	Indel	0.5	ycf2
Consensus		Polymorphism	153378	153378	1	1	none	2	Indel	0.5	ycf2
Consensus	G	Polymorphism	153377	153377	1	1	none	2	Indel	0.5	ycf2
Consensus		Polymorphism	153377	153377	1	1	none	2	Indel	0.5	ycf2
Consensus	C	Polymorphism	153376	153376	1	1	none	2	Indel	0.5	ycf2
Consensus		Polymorphism	153376	153376	1	1	none	2	Indel	0.5	ycf2
Consensus	T	Polymorphism	153375	153375	1	1	none	2	Indel	0.5	ycf2
Consensus		Polymorphism	153375	153375	1	1	none	2	Indel	0.5	ycf2
Consensus	T	Polymorphism	153374	153374	1	1	none	2	Indel	0.5	ycf2
Consensus		Polymorphism	153374	153374	1	1	none	2	Indel	0.5	ycf2
Consensus	A	Polymorphism	153373	153373	1	1	none	2	Indel	0.5	ycf2
Consensus		Polymorphism	153373	153373	1	1	none	2	Indel	0.5	ycf2
Consensus	G	Polymorphism	153372	153372	1	1	none	2	Indel	0.5	ycf2
Consensus		Polymorphism	153372	153372	1	1	none	2	Indel	0.5	ycf2
Consensus	C	Polymorphism	153371	153371	1	1	none	2	Indel	0.5	ycf2
Consensus		Polymorphism	153371	153371	1	1	none	2	Indel	0.5	ycf2
Consensus	T	Polymorphism	153370	153370	1	1	none	2	Indel	0.5	ycf2
Consensus		Polymorphism	153370	153370	1	1	none	2	Indel	0.5	ycf2
Consensus	A	Polymorphism	153369	153369	1	1	none	2	Indel	0.5	ycf2
Consensus		Polymorphism	153369	153369	1	1	none	2	Indel	0.5	ycf2
Consensus	A	Polymorphism	153368	153368	1	1	none	2	Indel	0.5	ycf2
Consensus		Polymorphism	153368	153368	1	1	none	2	Indel	0.5	ycf2
Consensus	G	Polymorphism	153367	153367	1	1	none	2	Indel	0.5	ycf2
Consensus		Polymorphism	153367	153367	1	1	none	2	Indel	0.5	ycf2
Consensus	A	Polymorphism	153366	153366	1	1	none	2	Indel	0.5	ycf2
Consensus		Polymorphism	153366	153366	1	1	none	2	Indel	0.5	ycf2
Consensus	A	Polymorphism	153365	153365	1	1	none	2	Indel	0.5	ycf2
Consensus		Polymorphism	153365	153365	1	1	none	2	Indel	0.5	ycf2
Consensus	A	Polymorphism	153364	153364	1	1	none	2	Indel	0.5	ycf2
Consensus		Polymorphism	153364	153364	1	1	none	2	Indel	0.5	ycf2
Consensus	A	Polymorphism	153363	153363	1	1	none	2	Indel	0.5	ycf2
Consensus		Polymorphism	153363	153363	1	1	none	2	Indel	0.5	ycf2
Consensus	A	Polymorphism	153362	153362	1	1	none	2	Indel	0.5	ycf2
Consensus		Polymorphism	153362	153362	1	1	none	2	Indel	0.5	ycf2
Consensus	T	Polymorphism	153361	153361	1	1	none	2	Indel	0.5	ycf2
Consensus		Polymorphism	153361	153361	1	1	none	2	Indel	0.5	ycf2
Consensus	T	Polymorphism	153360	153360	1	1	none	2	Indel	0.5	ycf2
Consensus		Polymorphism	153360	153360	1	1	none	2	Indel	0.5	ycf2
Consensus	A	Polymorphism	153359	153359	1	1	none	2	Indel	0.5	ycf2
Consensus		Polymorphism	153359	153359	1	1	none	2	Indel	0.5	ycf2
Consensus	C	Polymorphism	153358	153358	1	1	none	2	Indel	0.5	ycf2
Consensus		Polymorphism	153358	153358	1	1	none	2	Indel	0.5	ycf2
Consensus	T	Polymorphism	153357	153357	1	1	none	2	Indel	0.5	ycf2
Consensus		Polymorphism	153357	153357	1	1	none	2	Indel	0.5	ycf2
Consensus	T	Polymorphism	153356	153356	1	1	none	2	Indel	0.5	ycf2
Consensus		Polymorphism	153356	153356	1	1	none	2	Indel	0.5	ycf2
Consensus	A	Polymorphism	153355	153355	1	1	none	2	Indel	0.5	ycf2
Consensus		Polymorphism	153355	153355	1	1	none	2	Indel	0.5	ycf2
Consensus	T	Polymorphism	153354	153354	1	1	none	2	Indel	0.5	ycf2
Consensus		Polymorphism	153354	153354	1	1	none	2	Indel	0.5	ycf2
Consensus	C	Polymorphism	153353	153353	1	1	none	2	Indel	0.5	ycf2
Consensus		Polymorphism	153353	153353	1	1	none	2	Indel	0.5	ycf2
Consensus	T	Polymorphism	153352	153352	1	1	none	2	Indel	0.5	ycf2
Consensus		Polymorphism	153352	153352	1	1	none	2	Indel	0.5	ycf2
Consensus	A	Polymorphism	153351	153351	1	1	none	2	Indel	0.5	ycf2
Consensus		Polymorphism	153351	153351	1	1	none	2	Indel	0.5	ycf2
Consensus	G	Polymorphism	153350	153350	1	1	none	2	Indel	0.5	ycf2
Consensus		Polymorphism	153350	153350	1	1	none	2	Indel	0.5	ycf2
Consensus	G	Polymorphism	153349	153349	1	1	none	2	Indel	0.5	ycf2
Consensus		Polymorphism	153349	153349	1	1	none	2	Indel	0.5	ycf2
Consensus	C	Polymorphism	153348	153348	1	1	none	2	Indel	0.5	ycf2
Consensus		Polymorphism	153348	153348	1	1	none	2	Indel	0.5	ycf2
Consensus	T	Polymorphism	153347	153347	1	1	none	2	Indel	0.5	ycf2
Consensus		Polymorphism	153347	153347	1	1	none	2	Indel	0.5	ycf2
Consensus	A	Polymorphism	153346	153346	1	1	none	2	Indel	0.5	ycf2
Consensus		Polymorphism	153346	153346	1	1	none	2	Indel	0.5	ycf2
Consensus	G	Polymorphism	153345	153345	1	1	none	2	Indel	0.5	ycf2
Consensus		Polymorphism	153345	153345	1	1	none	2	Indel	0.5	ycf2
Consensus	C	Polymorphism	153344	153344	1	1	none	2	Indel	0.5	ycf2
Consensus		Polymorphism	153344	153344	1	1	none	2	Indel	0.5	ycf2
Consensus	G	Polymorphism	153343	153343	1	1	none	2	Indel	0.5	ycf2
Consensus		Polymorphism	153343	153343	1	1	none	2	Indel	0.5	ycf2
Consensus	T	Polymorphism	153342	153342	1	1	none	2	Indel	0.5	ycf2
Consensus		Polymorphism	153342	153342	1	1	none	2	Indel	0.5	ycf2
Consensus	T	Polymorphism	153341	153341	1	1	none	2	Indel	0.5	ycf2
Consensus		Polymorphism	153341	153341	1	1	none	2	Indel	0.5	ycf2
Consensus	G	Polymorphism	153340	153340	1	1	none	2	Indel	0.5	ycf2
Consensus		Polymorphism	153340	153340	1	1	none	2	Indel	0.5	ycf2
Consensus	A	Polymorphism	153339	153339	1	1	none	2	Indel	0.5	ycf2
Consensus		Polymorphism	153339	153339	1	1	none	2	Indel	0.5	ycf2
Consensus	A	Polymorphism	153338	153338	1	1	none	2	Indel	0.5	ycf2
Consensus		Polymorphism	153338	153338	1	1	none	2	Indel	0.5	ycf2
Consensus	G	Polymorphism	153337	153337	1	1	none	2	Indel	0.5	ycf2
Consensus		Polymorphism	153337	153337	1	1	none	2	Indel	0.5	ycf2
Consensus	C	Polymorphism	153336	153336	1	1	none	2	Indel	0.5	ycf2
Consensus		Polymorphism	153336	153336	1	1	none	2	Indel	0.5	ycf2
Consensus	T	Polymorphism	153335	153335	1	1	none	2	Indel	0.5	ycf2
Consensus		Polymorphism	153335	153335	1	1	none	2	Indel	0.5	ycf2
Consensus	T	Polymorphism	153334	153334	1	1	none	2	Indel	0.5	ycf2
Consensus		Polymorphism	153334	153334	1	1	none	2	Indel	0.5	ycf2
Consensus	A	Polymorphism	153333	153333	1	1	none	2	Indel	0.5	ycf2
Consensus		Polymorphism	153333	153333	1	1	none	2	Indel	0.5	ycf2
Consensus	T	Polymorphism	153332	153332	1	1	none	2	Indel	0.5	ycf2
Consensus		Polymorphism	153332	153332	1	1	none	2	Indel	0.5	ycf2
Consensus	A	Polymorphism	153331	153331	1	1	none	2	Indel	0.5	ycf2
Consensus		Polymorphism	153331	153331	1	1	none	2	Indel	0.5	ycf2
Consensus	C	Polymorphism	153330	153330	1	1	none	2	Indel	0.5	ycf2
Consensus		Polymorphism	153330	153330	1	1	none	2	Indel	0.5	ycf2
Consensus	C	Polymorphism	153329	153329	1	1	none	2	Indel	0.5	ycf2
Consensus		Polymorphism	153329	153329	1	1	none	2	Indel	0.5	ycf2
Consensus	T	Polymorphism	153328	153328	1	1	none	2	Indel	0.5	ycf2
Consensus		Polymorphism	153328	153328	1	1	none	2	Indel	0.5	ycf2
Consensus	T	Polymorphism	153327	153327	1	1	none	2	Indel	0.5	ycf2
Consensus		Polymorphism	153327	153327	1	1	none	2	Indel	0.5	ycf2
Consensus	A	Polymorphism	153326	153326	1	1	none	2	Indel	0.5	ycf2
Consensus		Polymorphism	153326	153326	1	1	none	2	Indel	0.5	ycf2
Consensus	A	Polymorphism	153325	153325	1	1	none	2	Indel	0.5	ycf2
Consensus		Polymorphism	153325	153325	1	1	none	2	Indel	0.5	ycf2
Consensus	G	Polymorphism	153324	153324	1	1	none	2	Indel	0.5	ycf2
Consensus		Polymorphism	153324	153324	1	1	none	2	Indel	0.5	ycf2
Consensus	T	Polymorphism	153323	153323	1	1	none	2	Indel	0.5	ycf2
Consensus		Polymorphism	153323	153323	1	1	none	2	Indel	0.5	ycf2
Consensus	T	Polymorphism	153322	153322	1	1	none	2	Indel	0.5	ycf2
Consensus		Polymorphism	153322	153322	1	1	none	2	Indel	0.5	ycf2
Consensus	T	Polymorphism	153321	153321	1	1	none	2	Indel	0.5	ycf2
Consensus		Polymorphism	153321	153321	1	1	none	2	Indel	0.5	ycf2
Consensus	A	Polymorphism	153320	153320	1	1	none	2	Indel	0.5	ycf2
Consensus		Polymorphism	153320	153320	1	1	none	2	Indel	0.5	ycf2
Consensus	T	Polymorphism	151348	151348	1	1	none	2	Indel	0.5	ycf2
Consensus		Polymorphism	151348	151348	1	1	none	2	Indel	0.5	ycf2
Consensus	A	Polymorphism	151347	151347	1	1	none	2	Indel	0.5	ycf2
Consensus		Polymorphism	151347	151347	1	1	none	2	Indel	0.5	ycf2
Consensus	G	Polymorphism	151346	151346	1	1	none	2	Indel	0.5	ycf2
Consensus		Polymorphism	151346	151346	1	1	none	2	Indel	0.5	ycf2
Consensus	A	Polymorphism	151345	151345	1	1	none	2	Indel	0.5	ycf2
Consensus		Polymorphism	151345	151345	1	1	none	2	Indel	0.5	ycf2
Consensus	C	Polymorphism	151344	151344	1	1	none	2	Indel	0.5	ycf2
Consensus		Polymorphism	151344	151344	1	1	none	2	Indel	0.5	ycf2
Consensus	T	Polymorphism	151343	151343	1	1	none	2	Indel	0.5	ycf2
Consensus		Polymorphism	151343	151343	1	1	none	2	Indel	0.5	ycf2
Consensus	T	Polymorphism	151342	151342	1	1	none	2	Indel	0.5	ycf2
Consensus		Polymorphism	151342	151342	1	1	none	2	Indel	0.5	ycf2
Consensus	G	Polymorphism	151341	151341	1	1	none	2	Indel	0.5	ycf2
Consensus		Polymorphism	151341	151341	1	1	none	2	Indel	0.5	ycf2
Consensus	A	Polymorphism	151340	151340	1	1	none	2	Indel	0.5	ycf2
Consensus		Polymorphism	151340	151340	1	1	none	2	Indel	0.5	ycf2
Consensus	C	Polymorphism	151339	151339	1	1	none	2	Indel	0.5	ycf2
Consensus		Polymorphism	151339	151339	1	1	none	2	Indel	0.5	ycf2
Consensus	T	Polymorphism	151338	151338	1	1	none	2	Indel	0.5	ycf2
Consensus		Polymorphism	151338	151338	1	1	none	2	Indel	0.5	ycf2
Consensus	T	Polymorphism	151337	151337	1	1	none	2	Indel	0.5	ycf2
Consensus		Polymorphism	151337	151337	1	1	none	2	Indel	0.5	ycf2
Consensus	A	Polymorphism	149751	149751	1	1	none	2	Indel	0.5	ycf2
Consensus		Polymorphism	149751	149751	1	1	none	2	Indel	0.5	ycf2
Consensus	C	Polymorphism	149750	149750	1	1	none	2	Indel	0.5	ycf2
Consensus		Polymorphism	149750	149750	1	1	none	2	Indel	0.5	ycf2
Consensus	A	Polymorphism	149749	149749	1	1	none	2	Indel	0.5	ycf2
Consensus		Polymorphism	149749	149749	1	1	none	2	Indel	0.5	ycf2
Consensus	T	Polymorphism	149748	149748	1	1	none	2	Indel	0.5	ycf2
Consensus		Polymorphism	149748	149748	1	1	none	2	Indel	0.5	ycf2
Consensus	T	Polymorphism	149747	149747	1	1	none	2	Indel	0.5	ycf2
Consensus		Polymorphism	149747	149747	1	1	none	2	Indel	0.5	ycf2
Consensus	C	Polymorphism	149746	149746	1	1	none	2	Indel	0.5	ycf2
Consensus		Polymorphism	149746	149746	1	1	none	2	Indel	0.5	ycf2
Consensus	C	Polymorphism	142712	142712	1	1	none	2	Indel	0.5	trnV-GAC–rps7
Consensus		Polymorphism	142712	142712	1	1	none	2	Indel	0.5	trnV-GAC–rps7
Consensus	A	Polymorphism	142711	142711	1	1	none	2	Indel	0.5	trnV-GAC–rps7
Consensus		Polymorphism	142711	142711	1	1	none	2	Indel	0.5	trnV-GAC–rps7
Consensus	A	Polymorphism	142710	142710	1	1	none	2	Indel	0.5	trnV-GAC–rps7
Consensus		Polymorphism	142710	142710	1	1	none	2	Indel	0.5	trnV-GAC–rps7
Consensus	A	Polymorphism	142709	142709	1	1	none	2	Indel	0.5	trnV-GAC–rps7
Consensus		Polymorphism	142709	142709	1	1	none	2	Indel	0.5	trnV-GAC–rps7
Consensus	A	Polymorphism	142708	142708	1	1	none	2	Indel	0.5	trnV-GAC–rps7
Consensus		Polymorphism	142708	142708	1	1	none	2	Indel	0.5	trnV-GAC–rps7
Consensus	G	Polymorphism	142707	142707	1	1	none	2	Indel	0.5	trnV-GAC–rps7
Consensus		Polymorphism	142707	142707	1	1	none	2	Indel	0.5	trnV-GAC–rps7
Consensus	A	Polymorphism	142148	142148	1	1	none	2	Indel	0.5	trnV-GAC–rps7
Consensus		Polymorphism	142148	142148	1	1	none	2	Indel	0.5	trnV-GAC–rps7
Consensus	A	Polymorphism	142147	142147	1	1	none	2	Indel	0.5	trnV-GAC–rps7
Consensus		Polymorphism	142147	142147	1	1	none	2	Indel	0.5	trnV-GAC–rps7
Consensus	T	Polymorphism	142146	142146	1	1	none	2	Indel	0.5	trnV-GAC–rps7
Consensus		Polymorphism	142146	142146	1	1	none	2	Indel	0.5	trnV-GAC–rps7
Consensus	A	Polymorphism	142145	142145	1	1	none	2	Indel	0.5	trnV-GAC–rps7
Consensus		Polymorphism	142145	142145	1	1	none	2	Indel	0.5	trnV-GAC–rps7
Consensus	A	Polymorphism	142144	142144	1	1	none	2	Indel	0.5	trnV-GAC–rps7
Consensus		Polymorphism	142144	142144	1	1	none	2	Indel	0.5	trnV-GAC–rps7
Consensus	T	Polymorphism	142143	142143	1	1	none	2	Indel	0.5	trnV-GAC–rps7
Consensus		Polymorphism	142143	142143	1	1	none	2	Indel	0.5	trnV-GAC–rps7
Consensus	A	Polymorphism	142142	142142	1	1	none	2	Indel	0.5	trnV-GAC–rps7
Consensus		Polymorphism	142142	142142	1	1	none	2	Indel	0.5	trnV-GAC–rps7
Consensus	T	Polymorphism	142141	142141	1	1	none	2	Indel	0.5	trnV-GAC–rps7
Consensus		Polymorphism	142141	142141	1	1	none	2	Indel	0.5	trnV-GAC–rps7
Consensus	A	Polymorphism	142140	142140	1	1	none	2	Indel	0.5	trnV-GAC–rps7
Consensus		Polymorphism	142140	142140	1	1	none	2	Indel	0.5	trnV-GAC–rps7
Consensus	A	Polymorphism	142139	142139	1	1	none	2	Indel	0.5	trnV-GAC–rps7
Consensus		Polymorphism	142139	142139	1	1	none	2	Indel	0.5	trnV-GAC–rps7
Consensus	G	Polymorphism	142138	142138	1	1	none	2	Indel	0.5	trnV-GAC–rps7
Consensus		Polymorphism	142138	142138	1	1	none	2	Indel	0.5	trnV-GAC–rps7
Consensus	A	Polymorphism	142137	142137	1	1	none	2	Indel	0.5	trnV-GAC–rps7
Consensus		Polymorphism	142137	142137	1	1	none	2	Indel	0.5	trnV-GAC–rps7
Consensus	A	Polymorphism	141510	141510	1	1	none	2	Indel	0.5	trnV-GAC–rps7
Consensus		Polymorphism	141510	141510	1	1	none	2	Indel	0.5	trnV-GAC–rps7
Consensus	G	Polymorphism	141111	141111	1	1	none	2	Indel	0.5	rrn16–trnV-GAC
Consensus		Polymorphism	141111	141111	1	1	none	2	Indel	0.5	rrn16–trnV-GAC
Consensus	T	Polymorphism	141110	141110	1	1	none	2	Indel	0.5	rrn16–trnV-GAC
Consensus		Polymorphism	141110	141110	1	1	none	2	Indel	0.5	rrn16–trnV-GAC
Consensus	T	Polymorphism	141109	141109	1	1	none	2	Indel	0.5	rrn16–trnV-GAC
Consensus		Polymorphism	141109	141109	1	1	none	2	Indel	0.5	rrn16–trnV-GAC
Consensus	A	Polymorphism	141108	141108	1	1	none	2	Indel	0.5	rrn16–trnV-GAC
Consensus		Polymorphism	141108	141108	1	1	none	2	Indel	0.5	rrn16–trnV-GAC
Consensus	C	Polymorphism	141107	141107	1	1	none	2	Indel	0.5	rrn16–trnV-GAC
Consensus		Polymorphism	141107	141107	1	1	none	2	Indel	0.5	rrn16–trnV-GAC
Consensus	A	Polymorphism	137531	137531	1	1	none	2	Indel	0.5	trnA-UGC
Consensus		Polymorphism	137531	137531	1	1	none	2	Indel	0.5	trnA-UGC
Consensus	G	Polymorphism	137530	137530	1	1	none	2	Indel	0.5	trnA-UGC
Consensus		Polymorphism	137530	137530	1	1	none	2	Indel	0.5	trnA-UGC
Consensus	T	Polymorphism	137529	137529	1	1	none	2	Indel	0.5	trnA-UGC
Consensus		Polymorphism	137529	137529	1	1	none	2	Indel	0.5	trnA-UGC
Consensus	T	Polymorphism	137528	137528	1	1	none	2	Indel	0.5	trnA-UGC
Consensus		Polymorphism	137528	137528	1	1	none	2	Indel	0.5	trnA-UGC
Consensus	A	Polymorphism	137527	137527	1	1	none	2	Indel	0.5	trnA-UGC
Consensus		Polymorphism	137527	137527	1	1	none	2	Indel	0.5	trnA-UGC
Consensus	T	Polymorphism	137526	137526	1	1	none	2	Indel	0.5	trnA-UGC
Consensus		Polymorphism	137526	137526	1	1	none	2	Indel	0.5	trnA-UGC
Consensus	T	Polymorphism	130466	130466	1	1	none	2	Indel	0.5	ycf1
Consensus		Polymorphism	130466	130466	1	1	none	2	Indel	0.5	ycf1
Consensus	T	Polymorphism	130465	130465	1	1	none	2	Indel	0.5	ycf1
Consensus		Polymorphism	130465	130465	1	1	none	2	Indel	0.5	ycf1
Consensus	A	Polymorphism	130464	130464	1	1	none	2	Indel	0.5	ycf1
Consensus		Polymorphism	130464	130464	1	1	none	2	Indel	0.5	ycf1
Consensus	G	Polymorphism	128428	128428	1	1	none	2	Indel	0.5	ycf1
Consensus		Polymorphism	128428	128428	1	1	none	2	Indel	0.5	ycf1
Consensus	T	Polymorphism	128427	128427	1	1	none	2	Indel	0.5	ycf1
Consensus		Polymorphism	128427	128427	1	1	none	2	Indel	0.5	ycf1
Consensus	A	Polymorphism	128426	128426	1	1	none	2	Indel	0.5	ycf1
Consensus		Polymorphism	128426	128426	1	1	none	2	Indel	0.5	ycf1
Consensus	T	Polymorphism	128425	128425	1	1	none	2	Indel	0.5	ycf1
Consensus		Polymorphism	128425	128425	1	1	none	2	Indel	0.5	ycf1
Consensus	A	Polymorphism	128424	128424	1	1	none	2	Indel	0.5	ycf1
Consensus		Polymorphism	128424	128424	1	1	none	2	Indel	0.5	ycf1
Consensus	G	Polymorphism	128423	128423	1	1	none	2	Indel	0.5	ycf1
Consensus		Polymorphism	128423	128423	1	1	none	2	Indel	0.5	ycf1
Consensus	T	Polymorphism	128422	128422	1	1	none	2	Indel	0.5	ycf1
Consensus		Polymorphism	128422	128422	1	1	none	2	Indel	0.5	ycf1
Consensus	T	Polymorphism	128421	128421	1	1	none	2	Indel	0.5	ycf1
Consensus		Polymorphism	128421	128421	1	1	none	2	Indel	0.5	ycf1
Consensus	A	Polymorphism	128420	128420	1	1	none	2	Indel	0.5	ycf1
Consensus		Polymorphism	128420	128420	1	1	none	2	Indel	0.5	ycf1
Consensus	T	Polymorphism	127438	127438	1	1	none	2	Indel	0.5	ycf1
Consensus		Polymorphism	127438	127438	1	1	none	2	Indel	0.5	ycf1
Consensus	T	Polymorphism	127437	127437	1	1	none	2	Indel	0.5	ycf1
Consensus		Polymorphism	127437	127437	1	1	none	2	Indel	0.5	ycf1
Consensus	T	Polymorphism	127436	127436	1	1	none	2	Indel	0.5	ycf1
Consensus		Polymorphism	127436	127436	1	1	none	2	Indel	0.5	ycf1
Consensus	T	Polymorphism	127435	127435	1	1	none	2	Indel	0.5	ycf1
Consensus		Polymorphism	127435	127435	1	1	none	2	Indel	0.5	ycf1
Consensus	T	Polymorphism	127434	127434	1	1	none	2	Indel	0.5	ycf1
Consensus		Polymorphism	127434	127434	1	1	none	2	Indel	0.5	ycf1
Consensus	T	Polymorphism	127433	127433	1	1	none	2	Indel	0.5	ycf1
Consensus		Polymorphism	127433	127433	1	1	none	2	Indel	0.5	ycf1
Consensus	G	Polymorphism	127362	127362	1	1	none	2	Indel	0.5	ycf1
Consensus		Polymorphism	127362	127362	1	1	none	2	Indel	0.5	ycf1
Consensus	T	Polymorphism	127361	127361	1	1	none	2	Indel	0.5	ycf1
Consensus		Polymorphism	127361	127361	1	1	none	2	Indel	0.5	ycf1
Consensus	T	Polymorphism	127360	127360	1	1	none	2	Indel	0.5	ycf1
Consensus		Polymorphism	127360	127360	1	1	none	2	Indel	0.5	ycf1
Consensus	T	Polymorphism	127004	127004	1	1	none	2	Indel	0.5	rps15–ycf1
Consensus		Polymorphism	127004	127004	1	1	none	2	Indel	0.5	rps15–ycf1
Consensus	T	Polymorphism	127003	127003	1	1	none	2	Indel	0.5	rps15–ycf1
Consensus		Polymorphism	127003	127003	1	1	none	2	Indel	0.5	rps15–ycf1
Consensus	A	Polymorphism	126503	126503	1	1	none	2	Indel	0.5	ndhH–rps15
Consensus		Polymorphism	126503	126503	1	1	none	2	Indel	0.5	ndhH–rps15
Consensus	C	Polymorphism	124124	124124	1	1	none	2	Indel	0.5	ndhA
Consensus		Polymorphism	124124	124124	1	1	none	2	Indel	0.5	ndhA
Consensus	A	Polymorphism	124123	124123	1	1	none	2	Indel	0.5	ndhA
Consensus		Polymorphism	124123	124123	1	1	none	2	Indel	0.5	ndhA
Consensus	T	Polymorphism	123742	123742	1	1	none	2	Indel	0.5	ndhA
Consensus		Polymorphism	123742	123742	1	1	none	2	Indel	0.5	ndhA
Consensus	T	Polymorphism	123741	123741	1	1	none	2	Indel	0.5	ndhA
Consensus		Polymorphism	123741	123741	1	1	none	2	Indel	0.5	ndhA
Consensus	C	Polymorphism	123740	123740	1	1	none	2	Indel	0.5	ndhA
Consensus		Polymorphism	123740	123740	1	1	none	2	Indel	0.5	ndhA
Consensus	C	Polymorphism	123739	123739	1	1	none	2	Indel	0.5	ndhA
Consensus		Polymorphism	123739	123739	1	1	none	2	Indel	0.5	ndhA
Consensus	A	Polymorphism	123738	123738	1	1	none	2	Indel	0.5	ndhA
Consensus		Polymorphism	123738	123738	1	1	none	2	Indel	0.5	ndhA
Consensus	G	Polymorphism	123737	123737	1	1	none	2	Indel	0.5	ndhA
Consensus		Polymorphism	123737	123737	1	1	none	2	Indel	0.5	ndhA
Consensus	G	Polymorphism	123736	123736	1	1	none	2	Indel	0.5	ndhA
Consensus		Polymorphism	123736	123736	1	1	none	2	Indel	0.5	ndhA
Consensus	T	Polymorphism	123735	123735	1	1	none	2	Indel	0.5	ndhA
Consensus		Polymorphism	123735	123735	1	1	none	2	Indel	0.5	ndhA
Consensus	T	Polymorphism	123734	123734	1	1	none	2	Indel	0.5	ndhA
Consensus		Polymorphism	123734	123734	1	1	none	2	Indel	0.5	ndhA
Consensus	C	Polymorphism	123733	123733	1	1	none	2	Indel	0.5	ndhA
Consensus		Polymorphism	123733	123733	1	1	none	2	Indel	0.5	ndhA
Consensus	A	Polymorphism	121161	121161	1	1	none	2	Indel	0.5	psaC–ndhE
Consensus		Polymorphism	121161	121161	1	1	none	2	Indel	0.5	psaC–ndhE
Consensus	G	Polymorphism	121160	121160	1	1	none	2	Indel	0.5	psaC–ndhE
Consensus		Polymorphism	121160	121160	1	1	none	2	Indel	0.5	psaC–ndhE
Consensus	A	Polymorphism	121159	121159	1	1	none	2	Indel	0.5	psaC–ndhE
Consensus		Polymorphism	121159	121159	1	1	none	2	Indel	0.5	psaC–ndhE
Consensus	T	Polymorphism	121158	121158	1	1	none	2	Indel	0.5	psaC–ndhE
Consensus		Polymorphism	121158	121158	1	1	none	2	Indel	0.5	psaC–ndhE
Consensus	T	Polymorphism	121157	121157	1	1	none	2	Indel	0.5	psaC–ndhE
Consensus		Polymorphism	121157	121157	1	1	none	2	Indel	0.5	psaC–ndhE
Consensus	A	Polymorphism	121156	121156	1	1	none	2	Indel	0.5	psaC–ndhE
Consensus		Polymorphism	121156	121156	1	1	none	2	Indel	0.5	psaC–ndhE
Consensus	T	Polymorphism	121155	121155	1	1	none	2	Indel	0.5	psaC–ndhE
Consensus		Polymorphism	121155	121155	1	1	none	2	Indel	0.5	psaC–ndhE
Consensus	T	Polymorphism	121154	121154	1	1	none	2	Indel	0.5	psaC–ndhE
Consensus		Polymorphism	121154	121154	1	1	none	2	Indel	0.5	psaC–ndhE
Consensus	A	Polymorphism	121153	121153	1	1	none	2	Indel	0.5	psaC–ndhE
Consensus		Polymorphism	121153	121153	1	1	none	2	Indel	0.5	psaC–ndhE
Consensus	G	Polymorphism	121152	121152	1	1	none	2	Indel	0.5	psaC–ndhE
Consensus		Polymorphism	121152	121152	1	1	none	2	Indel	0.5	psaC–ndhE
Consensus	A	Polymorphism	121151	121151	1	1	none	2	Indel	0.5	psaC–ndhE
Consensus		Polymorphism	121151	121151	1	1	none	2	Indel	0.5	psaC–ndhE
Consensus	T	Polymorphism	121150	121150	1	1	none	2	Indel	0.5	psaC–ndhE
Consensus		Polymorphism	121150	121150	1	1	none	2	Indel	0.5	psaC–ndhE
Consensus	T	Polymorphism	121149	121149	1	1	none	2	Indel	0.5	psaC–ndhE
Consensus		Polymorphism	121149	121149	1	1	none	2	Indel	0.5	psaC–ndhE
Consensus	A	Polymorphism	121148	121148	1	1	none	2	Indel	0.5	psaC–ndhE
Consensus		Polymorphism	121148	121148	1	1	none	2	Indel	0.5	psaC–ndhE
Consensus	A	Polymorphism	120737	120737	1	1	none	2	Indel	0.5	psaC–ndhE
Consensus		Polymorphism	120737	120737	1	1	none	2	Indel	0.5	psaC–ndhE
Consensus	A	Polymorphism	120736	120736	1	1	none	2	Indel	0.5	psaC–ndhE
Consensus		Polymorphism	120736	120736	1	1	none	2	Indel	0.5	psaC–ndhE
Consensus	C	Polymorphism	118794	118794	1	1	none	2	Indel	0.5	ccsA–ndhD
Consensus		Polymorphism	118794	118794	1	1	none	2	Indel	0.5	ccsA–ndhD
Consensus	T	Polymorphism	117438	117438	1	1	none	2	Indel	0.5	trnL-UAG–ccsA
Consensus		Polymorphism	117438	117438	1	1	none	2	Indel	0.5	trnL-UAG–ccsA
Consensus	A	Polymorphism	117437	117437	1	1	none	2	Indel	0.5	trnL-UAG–ccsA
Consensus		Polymorphism	117437	117437	1	1	none	2	Indel	0.5	trnL-UAG–ccsA
Consensus	T	Polymorphism	117436	117436	1	1	none	2	Indel	0.5	trnL-UAG–ccsA
Consensus		Polymorphism	117436	117436	1	1	none	2	Indel	0.5	trnL-UAG–ccsA
Consensus	T	Polymorphism	117435	117435	1	1	none	2	Indel	0.5	trnL-UAG–ccsA
Consensus		Polymorphism	117435	117435	1	1	none	2	Indel	0.5	trnL-UAG–ccsA
Consensus	A	Polymorphism	117434	117434	1	1	none	2	Indel	0.5	trnL-UAG–ccsA
Consensus		Polymorphism	117434	117434	1	1	none	2	Indel	0.5	trnL-UAG–ccsA
Consensus	A	Polymorphism	117433	117433	1	1	none	2	Indel	0.5	trnL-UAG–ccsA
Consensus		Polymorphism	117433	117433	1	1	none	2	Indel	0.5	trnL-UAG–ccsA
Consensus	T	Polymorphism	117432	117432	1	1	none	2	Indel	0.5	trnL-UAG–ccsA
Consensus		Polymorphism	117432	117432	1	1	none	2	Indel	0.5	trnL-UAG–ccsA
Consensus	A	Polymorphism	117077	117077	1	1	none	2	Indel	0.5	rpl32–trnL-UAG
Consensus		Polymorphism	117077	117077	1	1	none	2	Indel	0.5	rpl32–trnL-UAG
Consensus	G	Polymorphism	117076	117076	1	1	none	2	Indel	0.5	rpl32–trnL-UAG
Consensus		Polymorphism	117076	117076	1	1	none	2	Indel	0.5	rpl32–trnL-UAG
Consensus	A	Polymorphism	117075	117075	1	1	none	2	Indel	0.5	rpl32–trnL-UAG
Consensus		Polymorphism	117075	117075	1	1	none	2	Indel	0.5	rpl32–trnL-UAG
Consensus	T	Polymorphism	117074	117074	1	1	none	2	Indel	0.5	rpl32–trnL-UAG
Consensus		Polymorphism	117074	117074	1	1	none	2	Indel	0.5	rpl32–trnL-UAG
Consensus	C	Polymorphism	117041	117041	1	1	none	2	Indel	0.5	rpl32–trnL-UAG
Consensus		Polymorphism	117041	117041	1	1	none	2	Indel	0.5	rpl32–trnL-UAG
Consensus	A	Polymorphism	117040	117040	1	1	none	2	Indel	0.5	rpl32–trnL-UAG
Consensus		Polymorphism	117040	117040	1	1	none	2	Indel	0.5	rpl32–trnL-UAG
Consensus	T	Polymorphism	117039	117039	1	1	none	2	Indel	0.5	rpl32–trnL-UAG
Consensus		Polymorphism	117039	117039	1	1	none	2	Indel	0.5	rpl32–trnL-UAG
Consensus	T	Polymorphism	117038	117038	1	1	none	2	Indel	0.5	rpl32–trnL-UAG
Consensus		Polymorphism	117038	117038	1	1	none	2	Indel	0.5	rpl32–trnL-UAG
Consensus	A	Polymorphism	117037	117037	1	1	none	2	Indel	0.5	rpl32–trnL-UAG
Consensus		Polymorphism	117037	117037	1	1	none	2	Indel	0.5	rpl32–trnL-UAG
Consensus	C	Polymorphism	117036	117036	1	1	none	2	Indel	0.5	rpl32–trnL-UAG
Consensus		Polymorphism	117036	117036	1	1	none	2	Indel	0.5	rpl32–trnL-UAG
Consensus	T	Polymorphism	117035	117035	1	1	none	2	Indel	0.5	rpl32–trnL-UAG
Consensus		Polymorphism	117035	117035	1	1	none	2	Indel	0.5	rpl32–trnL-UAG
Consensus	T	Polymorphism	117034	117034	1	1	none	2	Indel	0.5	rpl32–trnL-UAG
Consensus		Polymorphism	117034	117034	1	1	none	2	Indel	0.5	rpl32–trnL-UAG
Consensus	T	Polymorphism	117033	117033	1	1	none	2	Indel	0.5	rpl32–trnL-UAG
Consensus		Polymorphism	117033	117033	1	1	none	2	Indel	0.5	rpl32–trnL-UAG
Consensus	A	Polymorphism	116451	116451	1	1	none	2	Indel	0.5	ndhF–rpl32
Consensus		Polymorphism	116451	116451	1	1	none	2	Indel	0.5	ndhF–rpl32
Consensus	A	Polymorphism	116450	116450	1	1	none	2	Indel	0.5	ndhF–rpl32
Consensus		Polymorphism	116450	116450	1	1	none	2	Indel	0.5	ndhF–rpl32
Consensus	G	Polymorphism	116449	116449	1	1	none	2	Indel	0.5	ndhF–rpl32
Consensus		Polymorphism	116449	116449	1	1	none	2	Indel	0.5	ndhF–rpl32
Consensus	G	Polymorphism	116448	116448	1	1	none	2	Indel	0.5	ndhF–rpl32
Consensus		Polymorphism	116448	116448	1	1	none	2	Indel	0.5	ndhF–rpl32
Consensus	T	Polymorphism	116447	116447	1	1	none	2	Indel	0.5	ndhF–rpl32
Consensus		Polymorphism	116447	116447	1	1	none	2	Indel	0.5	ndhF–rpl32
Consensus	A	Polymorphism	116446	116446	1	1	none	2	Indel	0.5	ndhF–rpl32
Consensus		Polymorphism	116446	116446	1	1	none	2	Indel	0.5	ndhF–rpl32
Consensus	T	Polymorphism	116445	116445	1	1	none	2	Indel	0.5	ndhF–rpl32
Consensus		Polymorphism	116445	116445	1	1	none	2	Indel	0.5	ndhF–rpl32
Consensus	T	Polymorphism	116421	116421	1	1	none	2	Indel	0.5	ndhF–rpl32
Consensus		Polymorphism	116421	116421	1	1	none	2	Indel	0.5	ndhF–rpl32
Consensus	A	Polymorphism	116420	116420	1	1	none	2	Indel	0.5	ndhF–rpl32
Consensus		Polymorphism	116420	116420	1	1	none	2	Indel	0.5	ndhF–rpl32
Consensus	T	Polymorphism	116419	116419	1	1	none	2	Indel	0.5	ndhF–rpl32
Consensus		Polymorphism	116419	116419	1	1	none	2	Indel	0.5	ndhF–rpl32
Consensus	T	Polymorphism	116418	116418	1	1	none	2	Indel	0.5	ndhF–rpl32
Consensus		Polymorphism	116418	116418	1	1	none	2	Indel	0.5	ndhF–rpl32
Consensus	A	Polymorphism	116417	116417	1	1	none	2	Indel	0.5	ndhF–rpl32
Consensus		Polymorphism	116417	116417	1	1	none	2	Indel	0.5	ndhF–rpl32
Consensus	A	Polymorphism	116348	116348	1	1	none	2	Indel	0.5	ndhF–rpl32
Consensus		Polymorphism	116348	116348	1	1	none	2	Indel	0.5	ndhF–rpl32
Consensus	T	Polymorphism	116347	116347	1	1	none	2	Indel	0.5	ndhF–rpl32
Consensus		Polymorphism	116347	116347	1	1	none	2	Indel	0.5	ndhF–rpl32
Consensus	T	Polymorphism	116346	116346	1	1	none	2	Indel	0.5	ndhF–rpl32
Consensus		Polymorphism	116346	116346	1	1	none	2	Indel	0.5	ndhF–rpl32
Consensus	A	Polymorphism	116345	116345	1	1	none	2	Indel	0.5	ndhF–rpl32
Consensus		Polymorphism	116345	116345	1	1	none	2	Indel	0.5	ndhF–rpl32
Consensus	T	Polymorphism	116344	116344	1	1	none	2	Indel	0.5	ndhF–rpl32
Consensus		Polymorphism	116344	116344	1	1	none	2	Indel	0.5	ndhF–rpl32
Consensus	A	Polymorphism	116343	116343	1	1	none	2	Indel	0.5	ndhF–rpl32
Consensus		Polymorphism	116343	116343	1	1	none	2	Indel	0.5	ndhF–rpl32
Consensus	A	Polymorphism	116342	116342	1	1	none	2	Indel	0.5	ndhF–rpl32
Consensus		Polymorphism	116342	116342	1	1	none	2	Indel	0.5	ndhF–rpl32
Consensus	T	Polymorphism	116341	116341	1	1	none	2	Indel	0.5	ndhF–rpl32
Consensus		Polymorphism	116341	116341	1	1	none	2	Indel	0.5	ndhF–rpl32
Consensus	T	Polymorphism	116319	116319	1	1	none	2	Indel	0.5	ndhF–rpl32
Consensus		Polymorphism	116319	116319	1	1	none	2	Indel	0.5	ndhF–rpl32
Consensus	A	Polymorphism	116318	116318	1	1	none	2	Indel	0.5	ndhF–rpl32
Consensus		Polymorphism	116318	116318	1	1	none	2	Indel	0.5	ndhF–rpl32
Consensus	T	Polymorphism	116317	116317	1	1	none	2	Indel	0.5	ndhF–rpl32
Consensus		Polymorphism	116317	116317	1	1	none	2	Indel	0.5	ndhF–rpl32
Consensus	C	Polymorphism	116316	116316	1	1	none	2	Indel	0.5	ndhF–rpl32
Consensus		Polymorphism	116316	116316	1	1	none	2	Indel	0.5	ndhF–rpl32
Consensus	T	Polymorphism	116315	116315	1	1	none	2	Indel	0.5	ndhF–rpl32
Consensus		Polymorphism	116315	116315	1	1	none	2	Indel	0.5	ndhF–rpl32
Consensus	T	Polymorphism	116314	116314	1	1	none	2	Indel	0.5	ndhF–rpl32
Consensus		Polymorphism	116314	116314	1	1	none	2	Indel	0.5	ndhF–rpl32
Consensus	A	Polymorphism	116313	116313	1	1	none	2	Indel	0.5	ndhF–rpl32
Consensus		Polymorphism	116313	116313	1	1	none	2	Indel	0.5	ndhF–rpl32
Consensus	T	Polymorphism	116312	116312	1	1	none	2	Indel	0.5	ndhF–rpl32
Consensus		Polymorphism	116312	116312	1	1	none	2	Indel	0.5	ndhF–rpl32
Consensus	A	Polymorphism	116280	116280	1	1	none	2	Indel	0.5	ndhF–rpl32
Consensus		Polymorphism	116280	116280	1	1	none	2	Indel	0.5	ndhF–rpl32
Consensus	T	Polymorphism	116279	116279	1	1	none	2	Indel	0.5	ndhF–rpl32
Consensus		Polymorphism	116279	116279	1	1	none	2	Indel	0.5	ndhF–rpl32
Consensus	A	Polymorphism	116278	116278	1	1	none	2	Indel	0.5	ndhF–rpl32
Consensus		Polymorphism	116278	116278	1	1	none	2	Indel	0.5	ndhF–rpl32
Consensus	T	Polymorphism	116277	116277	1	1	none	2	Indel	0.5	ndhF–rpl32
Consensus		Polymorphism	116277	116277	1	1	none	2	Indel	0.5	ndhF–rpl32
Consensus	G	Polymorphism	116276	116276	1	1	none	2	Indel	0.5	ndhF–rpl32
Consensus		Polymorphism	116276	116276	1	1	none	2	Indel	0.5	ndhF–rpl32
Consensus	T	Polymorphism	116275	116275	1	1	none	2	Indel	0.5	ndhF–rpl32
Consensus		Polymorphism	116275	116275	1	1	none	2	Indel	0.5	ndhF–rpl32
Consensus	T	Polymorphism	116274	116274	1	1	none	2	Indel	0.5	ndhF–rpl32
Consensus		Polymorphism	116274	116274	1	1	none	2	Indel	0.5	ndhF–rpl32
Consensus	A	Polymorphism	116273	116273	1	1	none	2	Indel	0.5	ndhF–rpl32
Consensus		Polymorphism	116273	116273	1	1	none	2	Indel	0.5	ndhF–rpl32
Consensus	T	Polymorphism	116229	116229	1	1	none	2	Indel	0.5	ndhF–rpl32
Consensus		Polymorphism	116229	116229	1	1	none	2	Indel	0.5	ndhF–rpl32
Consensus	G	Polymorphism	116181	116181	1	1	none	2	Indel	0.5	ndhF–rpl32
Consensus		Polymorphism	116181	116181	1	1	none	2	Indel	0.5	ndhF–rpl32
Consensus	T	Polymorphism	116180	116180	1	1	none	2	Indel	0.5	ndhF–rpl32
Consensus		Polymorphism	116180	116180	1	1	none	2	Indel	0.5	ndhF–rpl32
Consensus	T	Polymorphism	116179	116179	1	1	none	2	Indel	0.5	ndhF–rpl32
Consensus		Polymorphism	116179	116179	1	1	none	2	Indel	0.5	ndhF–rpl32
Consensus	T	Polymorphism	116178	116178	1	1	none	2	Indel	0.5	ndhF–rpl32
Consensus		Polymorphism	116178	116178	1	1	none	2	Indel	0.5	ndhF–rpl32
Consensus	A	Polymorphism	116177	116177	1	1	none	2	Indel	0.5	ndhF–rpl32
Consensus		Polymorphism	116177	116177	1	1	none	2	Indel	0.5	ndhF–rpl32
Consensus	T	Polymorphism	116176	116176	1	1	none	2	Indel	0.5	ndhF–rpl32
Consensus		Polymorphism	116176	116176	1	1	none	2	Indel	0.5	ndhF–rpl32
Consensus	A	Polymorphism	116175	116175	1	1	none	2	Indel	0.5	ndhF–rpl32
Consensus		Polymorphism	116175	116175	1	1	none	2	Indel	0.5	ndhF–rpl32
Consensus	A	Polymorphism	116174	116174	1	1	none	2	Indel	0.5	ndhF–rpl32
Consensus		Polymorphism	116174	116174	1	1	none	2	Indel	0.5	ndhF–rpl32
Consensus	A	Polymorphism	116173	116173	1	1	none	2	Indel	0.5	ndhF–rpl32
Consensus		Polymorphism	116173	116173	1	1	none	2	Indel	0.5	ndhF–rpl32
Consensus	T	Polymorphism	116172	116172	1	1	none	2	Indel	0.5	ndhF–rpl32
Consensus		Polymorphism	116172	116172	1	1	none	2	Indel	0.5	ndhF–rpl32
Consensus	A	Polymorphism	116171	116171	1	1	none	2	Indel	0.5	ndhF–rpl32
Consensus		Polymorphism	116171	116171	1	1	none	2	Indel	0.5	ndhF–rpl32
Consensus	T	Polymorphism	116170	116170	1	1	none	2	Indel	0.5	ndhF–rpl32
Consensus		Polymorphism	116170	116170	1	1	none	2	Indel	0.5	ndhF–rpl32
Consensus	T	Polymorphism	116169	116169	1	1	none	2	Indel	0.5	ndhF–rpl32
Consensus		Polymorphism	116169	116169	1	1	none	2	Indel	0.5	ndhF–rpl32
Consensus	A	Polymorphism	116168	116168	1	1	none	2	Indel	0.5	ndhF–rpl32
Consensus		Polymorphism	116168	116168	1	1	none	2	Indel	0.5	ndhF–rpl32
Consensus	T	Polymorphism	116167	116167	1	1	none	2	Indel	0.5	ndhF–rpl32
Consensus		Polymorphism	116167	116167	1	1	none	2	Indel	0.5	ndhF–rpl32
Consensus	C	Polymorphism	116166	116166	1	1	none	2	Indel	0.5	ndhF–rpl32
Consensus		Polymorphism	116166	116166	1	1	none	2	Indel	0.5	ndhF–rpl32
Consensus	T	Polymorphism	116165	116165	1	1	none	2	Indel	0.5	ndhF–rpl32
Consensus		Polymorphism	116165	116165	1	1	none	2	Indel	0.5	ndhF–rpl32
Consensus	G	Polymorphism	116164	116164	1	1	none	2	Indel	0.5	ndhF–rpl32
Consensus		Polymorphism	116164	116164	1	1	none	2	Indel	0.5	ndhF–rpl32
Consensus	A	Polymorphism	116163	116163	1	1	none	2	Indel	0.5	ndhF–rpl32
Consensus		Polymorphism	116163	116163	1	1	none	2	Indel	0.5	ndhF–rpl32
Consensus	T	Polymorphism	116162	116162	1	1	none	2	Indel	0.5	ndhF–rpl32
Consensus		Polymorphism	116162	116162	1	1	none	2	Indel	0.5	ndhF–rpl32
Consensus	T	Polymorphism	116161	116161	1	1	none	2	Indel	0.5	ndhF–rpl32
Consensus		Polymorphism	116161	116161	1	1	none	2	Indel	0.5	ndhF–rpl32
Consensus	T	Polymorphism	116160	116160	1	1	none	2	Indel	0.5	ndhF–rpl32
Consensus		Polymorphism	116160	116160	1	1	none	2	Indel	0.5	ndhF–rpl32
Consensus	T	Polymorphism	116159	116159	1	1	none	2	Indel	0.5	ndhF–rpl32
Consensus		Polymorphism	116159	116159	1	1	none	2	Indel	0.5	ndhF–rpl32
Consensus	C	Polymorphism	116158	116158	1	1	none	2	Indel	0.5	ndhF–rpl32
Consensus		Polymorphism	116158	116158	1	1	none	2	Indel	0.5	ndhF–rpl32
Consensus	A	Polymorphism	115822	115822	1	1	none	2	Indel	0.5	ndhF–rpl32
Consensus		Polymorphism	115822	115822	1	1	none	2	Indel	0.5	ndhF–rpl32
Consensus	A	Polymorphism	115821	115821	1	1	none	2	Indel	0.5	ndhF–rpl32
Consensus		Polymorphism	115821	115821	1	1	none	2	Indel	0.5	ndhF–rpl32
Consensus	A	Polymorphism	107367	107367	1	1	none	2	Indel	0.5	trnA-UGC
Consensus		Polymorphism	107367	107367	1	1	none	2	Indel	0.5	trnA-UGC
Consensus	T	Polymorphism	107366	107366	1	1	none	2	Indel	0.5	trnA-UGC
Consensus		Polymorphism	107366	107366	1	1	none	2	Indel	0.5	trnA-UGC
Consensus	A	Polymorphism	107365	107365	1	1	none	2	Indel	0.5	trnA-UGC
Consensus		Polymorphism	107365	107365	1	1	none	2	Indel	0.5	trnA-UGC
Consensus	A	Polymorphism	107364	107364	1	1	none	2	Indel	0.5	trnA-UGC
Consensus		Polymorphism	107364	107364	1	1	none	2	Indel	0.5	trnA-UGC
Consensus	C	Polymorphism	107363	107363	1	1	none	2	Indel	0.5	trnA-UGC
Consensus		Polymorphism	107363	107363	1	1	none	2	Indel	0.5	trnA-UGC
Consensus	T	Polymorphism	107362	107362	1	1	none	2	Indel	0.5	trnA-UGC
Consensus		Polymorphism	107362	107362	1	1	none	2	Indel	0.5	trnA-UGC
Consensus	G	Polymorphism	103787	103787	1	1	none	2	Indel	0.5	trnV-GAC–rrn16
Consensus		Polymorphism	103787	103787	1	1	none	2	Indel	0.5	trnV-GAC–rrn16
Consensus	T	Polymorphism	103786	103786	1	1	none	2	Indel	0.5	trnV-GAC–rrn16
Consensus		Polymorphism	103786	103786	1	1	none	2	Indel	0.5	trnV-GAC–rrn16
Consensus	A	Polymorphism	103785	103785	1	1	none	2	Indel	0.5	trnV-GAC–rrn16
Consensus		Polymorphism	103785	103785	1	1	none	2	Indel	0.5	trnV-GAC–rrn16
Consensus	A	Polymorphism	103784	103784	1	1	none	2	Indel	0.5	trnV-GAC–rrn16
Consensus		Polymorphism	103784	103784	1	1	none	2	Indel	0.5	trnV-GAC–rrn16
Consensus	C	Polymorphism	103783	103783	1	1	none	2	Indel	0.5	trnV-GAC–rrn16
Consensus		Polymorphism	103783	103783	1	1	none	2	Indel	0.5	trnV-GAC–rrn16
Consensus	T	Polymorphism	103380	103380	1	1	none	2	Indel	0.5	rps7–trnV-GAC
Consensus		Polymorphism	103380	103380	1	1	none	2	Indel	0.5	rps7–trnV-GAC
Consensus	T	Polymorphism	102750	102750	1	1	none	2	Indel	0.5	rps7–trnV-GAC
Consensus		Polymorphism	102750	102750	1	1	none	2	Indel	0.5	rps7–trnV-GAC
Consensus	C	Polymorphism	102749	102749	1	1	none	2	Indel	0.5	rps7–trnV-GAC
Consensus		Polymorphism	102749	102749	1	1	none	2	Indel	0.5	rps7–trnV-GAC
Consensus	T	Polymorphism	102748	102748	1	1	none	2	Indel	0.5	rps7–trnV-GAC
Consensus		Polymorphism	102748	102748	1	1	none	2	Indel	0.5	rps7–trnV-GAC
Consensus	T	Polymorphism	102747	102747	1	1	none	2	Indel	0.5	rps7–trnV-GAC
Consensus		Polymorphism	102747	102747	1	1	none	2	Indel	0.5	rps7–trnV-GAC
Consensus	A	Polymorphism	102746	102746	1	1	none	2	Indel	0.5	rps7–trnV-GAC
Consensus		Polymorphism	102746	102746	1	1	none	2	Indel	0.5	rps7–trnV-GAC
Consensus	T	Polymorphism	102745	102745	1	1	none	2	Indel	0.5	rps7–trnV-GAC
Consensus		Polymorphism	102745	102745	1	1	none	2	Indel	0.5	rps7–trnV-GAC
Consensus	A	Polymorphism	102744	102744	1	1	none	2	Indel	0.5	rps7–trnV-GAC
Consensus		Polymorphism	102744	102744	1	1	none	2	Indel	0.5	rps7–trnV-GAC
Consensus	T	Polymorphism	102743	102743	1	1	none	2	Indel	0.5	rps7–trnV-GAC
Consensus		Polymorphism	102743	102743	1	1	none	2	Indel	0.5	rps7–trnV-GAC
Consensus	T	Polymorphism	102742	102742	1	1	none	2	Indel	0.5	rps7–trnV-GAC
Consensus		Polymorphism	102742	102742	1	1	none	2	Indel	0.5	rps7–trnV-GAC
Consensus	A	Polymorphism	102741	102741	1	1	none	2	Indel	0.5	rps7–trnV-GAC
Consensus		Polymorphism	102741	102741	1	1	none	2	Indel	0.5	rps7–trnV-GAC
Consensus	T	Polymorphism	102740	102740	1	1	none	2	Indel	0.5	rps7–trnV-GAC
Consensus		Polymorphism	102740	102740	1	1	none	2	Indel	0.5	rps7–trnV-GAC
Consensus	T	Polymorphism	102739	102739	1	1	none	2	Indel	0.5	rps7–trnV-GAC
Consensus		Polymorphism	102739	102739	1	1	none	2	Indel	0.5	rps7–trnV-GAC
Consensus	C	Polymorphism	102192	102192	1	1	none	2	Indel	0.5	rps7–trnV-GAC
Consensus		Polymorphism	102192	102192	1	1	none	2	Indel	0.5	rps7–trnV-GAC
Consensus	T	Polymorphism	102191	102191	1	1	none	2	Indel	0.5	rps7–trnV-GAC
Consensus		Polymorphism	102191	102191	1	1	none	2	Indel	0.5	rps7–trnV-GAC
Consensus	T	Polymorphism	102190	102190	1	1	none	2	Indel	0.5	rps7–trnV-GAC
Consensus		Polymorphism	102190	102190	1	1	none	2	Indel	0.5	rps7–trnV-GAC
Consensus	T	Polymorphism	102189	102189	1	1	none	2	Indel	0.5	rps7–trnV-GAC
Consensus		Polymorphism	102189	102189	1	1	none	2	Indel	0.5	rps7–trnV-GAC
Consensus	T	Polymorphism	102188	102188	1	1	none	2	Indel	0.5	rps7–trnV-GAC
Consensus		Polymorphism	102188	102188	1	1	none	2	Indel	0.5	rps7–trnV-GAC
Consensus	G	Polymorphism	102187	102187	1	1	none	2	Indel	0.5	rps7–trnV-GAC
Consensus		Polymorphism	102187	102187	1	1	none	2	Indel	0.5	rps7–trnV-GAC
Consensus	G	Polymorphism	95153	95153	1	1	none	2	Indel	0.5	ycf2
Consensus		Polymorphism	95153	95153	1	1	none	2	Indel	0.5	ycf2
Consensus	A	Polymorphism	95152	95152	1	1	none	2	Indel	0.5	ycf2
Consensus		Polymorphism	95152	95152	1	1	none	2	Indel	0.5	ycf2
Consensus	A	Polymorphism	95151	95151	1	1	none	2	Indel	0.5	ycf2
Consensus		Polymorphism	95151	95151	1	1	none	2	Indel	0.5	ycf2
Consensus	T	Polymorphism	95150	95150	1	1	none	2	Indel	0.5	ycf2
Consensus		Polymorphism	95150	95150	1	1	none	2	Indel	0.5	ycf2
Consensus	G	Polymorphism	95149	95149	1	1	none	2	Indel	0.5	ycf2
Consensus		Polymorphism	95149	95149	1	1	none	2	Indel	0.5	ycf2
Consensus	T	Polymorphism	95148	95148	1	1	none	2	Indel	0.5	ycf2
Consensus		Polymorphism	95148	95148	1	1	none	2	Indel	0.5	ycf2
Consensus	A	Polymorphism	93550	93550	1	1	none	2	Indel	0.5	ycf2
Consensus		Polymorphism	93550	93550	1	1	none	2	Indel	0.5	ycf2
Consensus	A	Polymorphism	93549	93549	1	1	none	2	Indel	0.5	ycf2
Consensus		Polymorphism	93549	93549	1	1	none	2	Indel	0.5	ycf2
Consensus	G	Polymorphism	93548	93548	1	1	none	2	Indel	0.5	ycf2
Consensus		Polymorphism	93548	93548	1	1	none	2	Indel	0.5	ycf2
Consensus	T	Polymorphism	93547	93547	1	1	none	2	Indel	0.5	ycf2
Consensus		Polymorphism	93547	93547	1	1	none	2	Indel	0.5	ycf2
Consensus	C	Polymorphism	93546	93546	1	1	none	2	Indel	0.5	ycf2
Consensus		Polymorphism	93546	93546	1	1	none	2	Indel	0.5	ycf2
Consensus	A	Polymorphism	93545	93545	1	1	none	2	Indel	0.5	ycf2
Consensus		Polymorphism	93545	93545	1	1	none	2	Indel	0.5	ycf2
Consensus	A	Polymorphism	93544	93544	1	1	none	2	Indel	0.5	ycf2
Consensus		Polymorphism	93544	93544	1	1	none	2	Indel	0.5	ycf2
Consensus	G	Polymorphism	93543	93543	1	1	none	2	Indel	0.5	ycf2
Consensus		Polymorphism	93543	93543	1	1	none	2	Indel	0.5	ycf2
Consensus	T	Polymorphism	93542	93542	1	1	none	2	Indel	0.5	ycf2
Consensus		Polymorphism	93542	93542	1	1	none	2	Indel	0.5	ycf2
Consensus	C	Polymorphism	93541	93541	1	1	none	2	Indel	0.5	ycf2
Consensus		Polymorphism	93541	93541	1	1	none	2	Indel	0.5	ycf2
Consensus	T	Polymorphism	93540	93540	1	1	none	2	Indel	0.5	ycf2
Consensus		Polymorphism	93540	93540	1	1	none	2	Indel	0.5	ycf2
Consensus	A	Polymorphism	93539	93539	1	1	none	2	Indel	0.5	ycf2
Consensus		Polymorphism	93539	93539	1	1	none	2	Indel	0.5	ycf2
Consensus	A	Polymorphism	91571	91571	1	1	none	2	Indel	0.5	ycf2
Consensus		Polymorphism	91571	91571	1	1	none	2	Indel	0.5	ycf2
Consensus	G	Polymorphism	91570	91570	1	1	none	2	Indel	0.5	ycf2
Consensus		Polymorphism	91570	91570	1	1	none	2	Indel	0.5	ycf2
Consensus	G	Polymorphism	91569	91569	1	1	none	2	Indel	0.5	ycf2
Consensus		Polymorphism	91569	91569	1	1	none	2	Indel	0.5	ycf2
Consensus	T	Polymorphism	91568	91568	1	1	none	2	Indel	0.5	ycf2
Consensus		Polymorphism	91568	91568	1	1	none	2	Indel	0.5	ycf2
Consensus	A	Polymorphism	91567	91567	1	1	none	2	Indel	0.5	ycf2
Consensus		Polymorphism	91567	91567	1	1	none	2	Indel	0.5	ycf2
Consensus	T	Polymorphism	91566	91566	1	1	none	2	Indel	0.5	ycf2
Consensus		Polymorphism	91566	91566	1	1	none	2	Indel	0.5	ycf2
Consensus	A	Polymorphism	91565	91565	1	1	none	2	Indel	0.5	ycf2
Consensus		Polymorphism	91565	91565	1	1	none	2	Indel	0.5	ycf2
Consensus	A	Polymorphism	91564	91564	1	1	none	2	Indel	0.5	ycf2
Consensus		Polymorphism	91564	91564	1	1	none	2	Indel	0.5	ycf2
Consensus	G	Polymorphism	91563	91563	1	1	none	2	Indel	0.5	ycf2
Consensus		Polymorphism	91563	91563	1	1	none	2	Indel	0.5	ycf2
Consensus	C	Polymorphism	91562	91562	1	1	none	2	Indel	0.5	ycf2
Consensus		Polymorphism	91562	91562	1	1	none	2	Indel	0.5	ycf2
Consensus	T	Polymorphism	91561	91561	1	1	none	2	Indel	0.5	ycf2
Consensus		Polymorphism	91561	91561	1	1	none	2	Indel	0.5	ycf2
Consensus	T	Polymorphism	91560	91560	1	1	none	2	Indel	0.5	ycf2
Consensus		Polymorphism	91560	91560	1	1	none	2	Indel	0.5	ycf2
Consensus	C	Polymorphism	91559	91559	1	1	none	2	Indel	0.5	ycf2
Consensus		Polymorphism	91559	91559	1	1	none	2	Indel	0.5	ycf2
Consensus	A	Polymorphism	91558	91558	1	1	none	2	Indel	0.5	ycf2
Consensus		Polymorphism	91558	91558	1	1	none	2	Indel	0.5	ycf2
Consensus	A	Polymorphism	91557	91557	1	1	none	2	Indel	0.5	ycf2
Consensus		Polymorphism	91557	91557	1	1	none	2	Indel	0.5	ycf2
Consensus	C	Polymorphism	91556	91556	1	1	none	2	Indel	0.5	ycf2
Consensus		Polymorphism	91556	91556	1	1	none	2	Indel	0.5	ycf2
Consensus	G	Polymorphism	91555	91555	1	1	none	2	Indel	0.5	ycf2
Consensus		Polymorphism	91555	91555	1	1	none	2	Indel	0.5	ycf2
Consensus	C	Polymorphism	91554	91554	1	1	none	2	Indel	0.5	ycf2
Consensus		Polymorphism	91554	91554	1	1	none	2	Indel	0.5	ycf2
Consensus	T	Polymorphism	91553	91553	1	1	none	2	Indel	0.5	ycf2
Consensus		Polymorphism	91553	91553	1	1	none	2	Indel	0.5	ycf2
Consensus	A	Polymorphism	91552	91552	1	1	none	2	Indel	0.5	ycf2
Consensus		Polymorphism	91552	91552	1	1	none	2	Indel	0.5	ycf2
Consensus	G	Polymorphism	91551	91551	1	1	none	2	Indel	0.5	ycf2
Consensus		Polymorphism	91551	91551	1	1	none	2	Indel	0.5	ycf2
Consensus	C	Polymorphism	91550	91550	1	1	none	2	Indel	0.5	ycf2
Consensus		Polymorphism	91550	91550	1	1	none	2	Indel	0.5	ycf2
Consensus	C	Polymorphism	91549	91549	1	1	none	2	Indel	0.5	ycf2
Consensus		Polymorphism	91549	91549	1	1	none	2	Indel	0.5	ycf2
Consensus	T	Polymorphism	91548	91548	1	1	none	2	Indel	0.5	ycf2
Consensus		Polymorphism	91548	91548	1	1	none	2	Indel	0.5	ycf2
Consensus	A	Polymorphism	91547	91547	1	1	none	2	Indel	0.5	ycf2
Consensus		Polymorphism	91547	91547	1	1	none	2	Indel	0.5	ycf2
Consensus	G	Polymorphism	91546	91546	1	1	none	2	Indel	0.5	ycf2
Consensus		Polymorphism	91546	91546	1	1	none	2	Indel	0.5	ycf2
Consensus	A	Polymorphism	91545	91545	1	1	none	2	Indel	0.5	ycf2
Consensus		Polymorphism	91545	91545	1	1	none	2	Indel	0.5	ycf2
Consensus	T	Polymorphism	91544	91544	1	1	none	2	Indel	0.5	ycf2
Consensus		Polymorphism	91544	91544	1	1	none	2	Indel	0.5	ycf2
Consensus	A	Polymorphism	91543	91543	1	1	none	2	Indel	0.5	ycf2
Consensus		Polymorphism	91543	91543	1	1	none	2	Indel	0.5	ycf2
Consensus	A	Polymorphism	91542	91542	1	1	none	2	Indel	0.5	ycf2
Consensus		Polymorphism	91542	91542	1	1	none	2	Indel	0.5	ycf2
Consensus	G	Polymorphism	91541	91541	1	1	none	2	Indel	0.5	ycf2
Consensus		Polymorphism	91541	91541	1	1	none	2	Indel	0.5	ycf2
Consensus	T	Polymorphism	91540	91540	1	1	none	2	Indel	0.5	ycf2
Consensus		Polymorphism	91540	91540	1	1	none	2	Indel	0.5	ycf2
Consensus	A	Polymorphism	91539	91539	1	1	none	2	Indel	0.5	ycf2
Consensus		Polymorphism	91539	91539	1	1	none	2	Indel	0.5	ycf2
Consensus	A	Polymorphism	91538	91538	1	1	none	2	Indel	0.5	ycf2
Consensus		Polymorphism	91538	91538	1	1	none	2	Indel	0.5	ycf2
Consensus	T	Polymorphism	91537	91537	1	1	none	2	Indel	0.5	ycf2
Consensus		Polymorphism	91537	91537	1	1	none	2	Indel	0.5	ycf2
Consensus	T	Polymorphism	91536	91536	1	1	none	2	Indel	0.5	ycf2
Consensus		Polymorphism	91536	91536	1	1	none	2	Indel	0.5	ycf2
Consensus	T	Polymorphism	91535	91535	1	1	none	2	Indel	0.5	ycf2
Consensus		Polymorphism	91535	91535	1	1	none	2	Indel	0.5	ycf2
Consensus	T	Polymorphism	91534	91534	1	1	none	2	Indel	0.5	ycf2
Consensus		Polymorphism	91534	91534	1	1	none	2	Indel	0.5	ycf2
Consensus	T	Polymorphism	91533	91533	1	1	none	2	Indel	0.5	ycf2
Consensus		Polymorphism	91533	91533	1	1	none	2	Indel	0.5	ycf2
Consensus	C	Polymorphism	91532	91532	1	1	none	2	Indel	0.5	ycf2
Consensus		Polymorphism	91532	91532	1	1	none	2	Indel	0.5	ycf2
Consensus	T	Polymorphism	91531	91531	1	1	none	2	Indel	0.5	ycf2
Consensus		Polymorphism	91531	91531	1	1	none	2	Indel	0.5	ycf2
Consensus	T	Polymorphism	91530	91530	1	1	none	2	Indel	0.5	ycf2
Consensus		Polymorphism	91530	91530	1	1	none	2	Indel	0.5	ycf2
Consensus	A	Polymorphism	91529	91529	1	1	none	2	Indel	0.5	ycf2
Consensus		Polymorphism	91529	91529	1	1	none	2	Indel	0.5	ycf2
Consensus	G	Polymorphism	91528	91528	1	1	none	2	Indel	0.5	ycf2
Consensus		Polymorphism	91528	91528	1	1	none	2	Indel	0.5	ycf2
Consensus	C	Polymorphism	91527	91527	1	1	none	2	Indel	0.5	ycf2
Consensus		Polymorphism	91527	91527	1	1	none	2	Indel	0.5	ycf2
Consensus	T	Polymorphism	91526	91526	1	1	none	2	Indel	0.5	ycf2
Consensus		Polymorphism	91526	91526	1	1	none	2	Indel	0.5	ycf2
Consensus	A	Polymorphism	91525	91525	1	1	none	2	Indel	0.5	ycf2
Consensus		Polymorphism	91525	91525	1	1	none	2	Indel	0.5	ycf2
Consensus	A	Polymorphism	91524	91524	1	1	none	2	Indel	0.5	ycf2
Consensus		Polymorphism	91524	91524	1	1	none	2	Indel	0.5	ycf2
Consensus	G	Polymorphism	91523	91523	1	1	none	2	Indel	0.5	ycf2
Consensus		Polymorphism	91523	91523	1	1	none	2	Indel	0.5	ycf2
Consensus	C	Polymorphism	91522	91522	1	1	none	2	Indel	0.5	ycf2
Consensus		Polymorphism	91522	91522	1	1	none	2	Indel	0.5	ycf2
Consensus	T	Polymorphism	91521	91521	1	1	none	2	Indel	0.5	ycf2
Consensus		Polymorphism	91521	91521	1	1	none	2	Indel	0.5	ycf2
Consensus	A	Polymorphism	91520	91520	1	1	none	2	Indel	0.5	ycf2
Consensus		Polymorphism	91520	91520	1	1	none	2	Indel	0.5	ycf2
Consensus	T	Polymorphism	91519	91519	1	1	none	2	Indel	0.5	ycf2
Consensus		Polymorphism	91519	91519	1	1	none	2	Indel	0.5	ycf2
Consensus	G	Polymorphism	91518	91518	1	1	none	2	Indel	0.5	ycf2
Consensus		Polymorphism	91518	91518	1	1	none	2	Indel	0.5	ycf2
Consensus	T	Polymorphism	91517	91517	1	1	none	2	Indel	0.5	ycf2
Consensus		Polymorphism	91517	91517	1	1	none	2	Indel	0.5	ycf2
Consensus	A	Polymorphism	91516	91516	1	1	none	2	Indel	0.5	ycf2
Consensus		Polymorphism	91516	91516	1	1	none	2	Indel	0.5	ycf2
Consensus	A	Polymorphism	91515	91515	1	1	none	2	Indel	0.5	ycf2
Consensus		Polymorphism	91515	91515	1	1	none	2	Indel	0.5	ycf2
Consensus	A	Polymorphism	91514	91514	1	1	none	2	Indel	0.5	ycf2
Consensus		Polymorphism	91514	91514	1	1	none	2	Indel	0.5	ycf2
Consensus	G	Polymorphism	91513	91513	1	1	none	2	Indel	0.5	ycf2
Consensus		Polymorphism	91513	91513	1	1	none	2	Indel	0.5	ycf2
Consensus	A	Polymorphism	91512	91512	1	1	none	2	Indel	0.5	ycf2
Consensus		Polymorphism	91512	91512	1	1	none	2	Indel	0.5	ycf2
Consensus	A	Polymorphism	91511	91511	1	1	none	2	Indel	0.5	ycf2
Consensus		Polymorphism	91511	91511	1	1	none	2	Indel	0.5	ycf2
Consensus	T	Polymorphism	91510	91510	1	1	none	2	Indel	0.5	ycf2
Consensus		Polymorphism	91510	91510	1	1	none	2	Indel	0.5	ycf2
Consensus	A	Polymorphism	91509	91509	1	1	none	2	Indel	0.5	ycf2
Consensus		Polymorphism	91509	91509	1	1	none	2	Indel	0.5	ycf2
Consensus	C	Polymorphism	91508	91508	1	1	none	2	Indel	0.5	ycf2
Consensus		Polymorphism	91508	91508	1	1	none	2	Indel	0.5	ycf2
Consensus	A	Polymorphism	91507	91507	1	1	none	2	Indel	0.5	ycf2
Consensus		Polymorphism	91507	91507	1	1	none	2	Indel	0.5	ycf2
Consensus	T	Polymorphism	91506	91506	1	1	none	2	Indel	0.5	ycf2
Consensus		Polymorphism	91506	91506	1	1	none	2	Indel	0.5	ycf2
Consensus	G	Polymorphism	91505	91505	1	1	none	2	Indel	0.5	ycf2
Consensus		Polymorphism	91505	91505	1	1	none	2	Indel	0.5	ycf2
Consensus	G	Polymorphism	91504	91504	1	1	none	2	Indel	0.5	ycf2
Consensus		Polymorphism	91504	91504	1	1	none	2	Indel	0.5	ycf2
Consensus	G	Polymorphism	91503	91503	1	1	none	2	Indel	0.5	ycf2
Consensus		Polymorphism	91503	91503	1	1	none	2	Indel	0.5	ycf2
Consensus	T	Polymorphism	91502	91502	1	1	none	2	Indel	0.5	ycf2
Consensus		Polymorphism	91502	91502	1	1	none	2	Indel	0.5	ycf2
Consensus	A	Polymorphism	91501	91501	1	1	none	2	Indel	0.5	ycf2
Consensus		Polymorphism	91501	91501	1	1	none	2	Indel	0.5	ycf2
Consensus	T	Polymorphism	91500	91500	1	1	none	2	Indel	0.5	ycf2
Consensus		Polymorphism	91500	91500	1	1	none	2	Indel	0.5	ycf2
Consensus	C	Polymorphism	91499	91499	1	1	none	2	Indel	0.5	ycf2
Consensus		Polymorphism	91499	91499	1	1	none	2	Indel	0.5	ycf2
Consensus	C	Polymorphism	91498	91498	1	1	none	2	Indel	0.5	ycf2
Consensus		Polymorphism	91498	91498	1	1	none	2	Indel	0.5	ycf2
Consensus	A	Polymorphism	91497	91497	1	1	none	2	Indel	0.5	ycf2
Consensus		Polymorphism	91497	91497	1	1	none	2	Indel	0.5	ycf2
Consensus	C	Polymorphism	91496	91496	1	1	none	2	Indel	0.5	ycf2
Consensus		Polymorphism	91496	91496	1	1	none	2	Indel	0.5	ycf2
Consensus	G	Polymorphism	91495	91495	1	1	none	2	Indel	0.5	ycf2
Consensus		Polymorphism	91495	91495	1	1	none	2	Indel	0.5	ycf2
Consensus	A	Polymorphism	91494	91494	1	1	none	2	Indel	0.5	ycf2
Consensus		Polymorphism	91494	91494	1	1	none	2	Indel	0.5	ycf2
Consensus	T	Polymorphism	91493	91493	1	1	none	2	Indel	0.5	ycf2
Consensus		Polymorphism	91493	91493	1	1	none	2	Indel	0.5	ycf2
Consensus	A	Polymorphism	91492	91492	1	1	none	2	Indel	0.5	ycf2
Consensus		Polymorphism	91492	91492	1	1	none	2	Indel	0.5	ycf2
Consensus	T	Polymorphism	91491	91491	1	1	none	2	Indel	0.5	ycf2
Consensus		Polymorphism	91491	91491	1	1	none	2	Indel	0.5	ycf2
Consensus	A	Polymorphism	91490	91490	1	1	none	2	Indel	0.5	ycf2
Consensus		Polymorphism	91490	91490	1	1	none	2	Indel	0.5	ycf2
Consensus	A	Polymorphism	91489	91489	1	1	none	2	Indel	0.5	ycf2
Consensus		Polymorphism	91489	91489	1	1	none	2	Indel	0.5	ycf2
Consensus	C	Polymorphism	91488	91488	1	1	none	2	Indel	0.5	ycf2
Consensus		Polymorphism	91488	91488	1	1	none	2	Indel	0.5	ycf2
Consensus	C	Polymorphism	91487	91487	1	1	none	2	Indel	0.5	ycf2
Consensus		Polymorphism	91487	91487	1	1	none	2	Indel	0.5	ycf2
Consensus	T	Polymorphism	91486	91486	1	1	none	2	Indel	0.5	ycf2
Consensus		Polymorphism	91486	91486	1	1	none	2	Indel	0.5	ycf2
Consensus	A	Polymorphism	91485	91485	1	1	none	2	Indel	0.5	ycf2
Consensus		Polymorphism	91485	91485	1	1	none	2	Indel	0.5	ycf2
Consensus	A	Polymorphism	91484	91484	1	1	none	2	Indel	0.5	ycf2
Consensus		Polymorphism	91484	91484	1	1	none	2	Indel	0.5	ycf2
Consensus	A	Polymorphism	91483	91483	1	1	none	2	Indel	0.5	ycf2
Consensus		Polymorphism	91483	91483	1	1	none	2	Indel	0.5	ycf2
Consensus	C	Polymorphism	91482	91482	1	1	none	2	Indel	0.5	ycf2
Consensus		Polymorphism	91482	91482	1	1	none	2	Indel	0.5	ycf2
Consensus	T	Polymorphism	91481	91481	1	1	none	2	Indel	0.5	ycf2
Consensus		Polymorphism	91481	91481	1	1	none	2	Indel	0.5	ycf2
Consensus	T	Polymorphism	91480	91480	1	1	none	2	Indel	0.5	ycf2
Consensus		Polymorphism	91480	91480	1	1	none	2	Indel	0.5	ycf2
Consensus	A	Polymorphism	91479	91479	1	1	none	2	Indel	0.5	ycf2
Consensus		Polymorphism	91479	91479	1	1	none	2	Indel	0.5	ycf2
Consensus	T	Polymorphism	86611	86611	1	1	none	2	Indel	0.5	rpl22–rps19
Consensus		Polymorphism	86611	86611	1	1	none	2	Indel	0.5	rpl22–rps19
Consensus	A	Polymorphism	86610	86610	1	1	none	2	Indel	0.5	rpl22–rps19
Consensus		Polymorphism	86610	86610	1	1	none	2	Indel	0.5	rpl22–rps19
Consensus	T	Polymorphism	86609	86609	1	1	none	2	Indel	0.5	rpl22–rps19
Consensus		Polymorphism	86609	86609	1	1	none	2	Indel	0.5	rpl22–rps19
Consensus	C	Polymorphism	86608	86608	1	1	none	2	Indel	0.5	rpl22–rps19
Consensus		Polymorphism	86608	86608	1	1	none	2	Indel	0.5	rpl22–rps19
Consensus	A	Polymorphism	86607	86607	1	1	none	2	Indel	0.5	rpl22–rps19
Consensus		Polymorphism	86607	86607	1	1	none	2	Indel	0.5	rpl22–rps19
Consensus	T	Polymorphism	86606	86606	1	1	none	2	Indel	0.5	rpl22–rps19
Consensus		Polymorphism	86606	86606	1	1	none	2	Indel	0.5	rpl22–rps19
Consensus	T	Polymorphism	86605	86605	1	1	none	2	Indel	0.5	rpl22–rps19
Consensus		Polymorphism	86605	86605	1	1	none	2	Indel	0.5	rpl22–rps19
Consensus	C	Polymorphism	86604	86604	1	1	none	2	Indel	0.5	rpl22–rps19
Consensus		Polymorphism	86604	86604	1	1	none	2	Indel	0.5	rpl22–rps19
Consensus	T	Polymorphism	86603	86603	1	1	none	2	Indel	0.5	rpl22–rps19
Consensus		Polymorphism	86603	86603	1	1	none	2	Indel	0.5	rpl22–rps19
Consensus	C	Polymorphism	86602	86602	1	1	none	2	Indel	0.5	rpl22–rps19
Consensus		Polymorphism	86602	86602	1	1	none	2	Indel	0.5	rpl22–rps19
Consensus	A	Polymorphism	86601	86601	1	1	none	2	Indel	0.5	rpl22–rps19
Consensus		Polymorphism	86601	86601	1	1	none	2	Indel	0.5	rpl22–rps19
Consensus	T	Polymorphism	86600	86600	1	1	none	2	Indel	0.5	rpl22–rps19
Consensus		Polymorphism	86600	86600	1	1	none	2	Indel	0.5	rpl22–rps19
Consensus	T	Polymorphism	86599	86599	1	1	none	2	Indel	0.5	rpl22–rps19
Consensus		Polymorphism	86599	86599	1	1	none	2	Indel	0.5	rpl22–rps19
Consensus	A	Polymorphism	86598	86598	1	1	none	2	Indel	0.5	rpl22–rps19
Consensus		Polymorphism	86598	86598	1	1	none	2	Indel	0.5	rpl22–rps19
Consensus	T	Polymorphism	86597	86597	1	1	none	2	Indel	0.5	rpl22–rps19
Consensus		Polymorphism	86597	86597	1	1	none	2	Indel	0.5	rpl22–rps19
Consensus	C	Polymorphism	86596	86596	1	1	none	2	Indel	0.5	rpl22–rps19
Consensus		Polymorphism	86596	86596	1	1	none	2	Indel	0.5	rpl22–rps19
Consensus	A	Polymorphism	86595	86595	1	1	none	2	Indel	0.5	rpl22–rps19
Consensus		Polymorphism	86595	86595	1	1	none	2	Indel	0.5	rpl22–rps19
Consensus	T	Polymorphism	86594	86594	1	1	none	2	Indel	0.5	rpl22–rps19
Consensus		Polymorphism	86594	86594	1	1	none	2	Indel	0.5	rpl22–rps19
Consensus	T	Polymorphism	86593	86593	1	1	none	2	Indel	0.5	rpl22–rps19
Consensus		Polymorphism	86593	86593	1	1	none	2	Indel	0.5	rpl22–rps19
Consensus	C	Polymorphism	86592	86592	1	1	none	2	Indel	0.5	rpl22–rps19
Consensus		Polymorphism	86592	86592	1	1	none	2	Indel	0.5	rpl22–rps19
Consensus	T	Polymorphism	86591	86591	1	1	none	2	Indel	0.5	rpl22–rps19
Consensus		Polymorphism	86591	86591	1	1	none	2	Indel	0.5	rpl22–rps19
Consensus	C	Polymorphism	86590	86590	1	1	none	2	Indel	0.5	rpl22–rps19
Consensus		Polymorphism	86590	86590	1	1	none	2	Indel	0.5	rpl22–rps19
Consensus	A	Polymorphism	86589	86589	1	1	none	2	Indel	0.5	rpl22–rps19
Consensus		Polymorphism	86589	86589	1	1	none	2	Indel	0.5	rpl22–rps19
Consensus	T	Polymorphism	86588	86588	1	1	none	2	Indel	0.5	rpl22–rps19
Consensus		Polymorphism	86588	86588	1	1	none	2	Indel	0.5	rpl22–rps19
Consensus	C	Polymorphism	85394	85394	1	1	none	2	Indel	0.5	rpl16–rps3
Consensus		Polymorphism	85394	85394	1	1	none	2	Indel	0.5	rpl16–rps3
Consensus	T	Polymorphism	85393	85393	1	1	none	2	Indel	0.5	rpl16–rps3
Consensus		Polymorphism	85393	85393	1	1	none	2	Indel	0.5	rpl16–rps3
Consensus	T	Polymorphism	85392	85392	1	1	none	2	Indel	0.5	rpl16–rps3
Consensus		Polymorphism	85392	85392	1	1	none	2	Indel	0.5	rpl16–rps3
Consensus	T	Polymorphism	85391	85391	1	1	none	2	Indel	0.5	rpl16–rps3
Consensus		Polymorphism	85391	85391	1	1	none	2	Indel	0.5	rpl16–rps3
Consensus	T	Polymorphism	85390	85390	1	1	none	2	Indel	0.5	rpl16–rps3
Consensus		Polymorphism	85390	85390	1	1	none	2	Indel	0.5	rpl16–rps3
Consensus	T	Polymorphism	85389	85389	1	1	none	2	Indel	0.5	rpl16–rps3
Consensus		Polymorphism	85389	85389	1	1	none	2	Indel	0.5	rpl16–rps3
Consensus	A	Polymorphism	85310	85310	1	1	none	2	Indel	0.5	rpl16–rps3
Consensus		Polymorphism	85310	85310	1	1	none	2	Indel	0.5	rpl16–rps3
Consensus	A	Polymorphism	85309	85309	1	1	none	2	Indel	0.5	rpl16–rps3
Consensus		Polymorphism	85309	85309	1	1	none	2	Indel	0.5	rpl16–rps3
Consensus	T	Polymorphism	85146	85146	1	1	none	2	Indel	0.5	rpl16
Consensus		Polymorphism	85146	85146	1	1	none	2	Indel	0.5	rpl16
Consensus	A	Polymorphism	84969	84969	1	1	none	2	Indel	0.5	rpl16
Consensus		Polymorphism	84969	84969	1	1	none	2	Indel	0.5	rpl16
Consensus	T	Polymorphism	84856	84856	1	1	none	2	Indel	0.5	rpl16
Consensus		Polymorphism	84856	84856	1	1	none	2	Indel	0.5	rpl16
Consensus	T	Polymorphism	83753	83753	1	1	none	2	Indel	0.5	rpl14–rpl16
Consensus		Polymorphism	83753	83753	1	1	none	2	Indel	0.5	rpl14–rpl16
Consensus	A	Polymorphism	83673	83673	1	1	none	2	Indel	0.5	rpl14–rpl16
Consensus		Polymorphism	83673	83673	1	1	none	2	Indel	0.5	rpl14–rpl16
Consensus	T	Polymorphism	83179	83179	1	1	none	2	Indel	0.5	rps8–rpl14
Consensus		Polymorphism	83179	83179	1	1	none	2	Indel	0.5	rps8–rpl14
Consensus	T	Polymorphism	83178	83178	1	1	none	2	Indel	0.5	rps8–rpl14
Consensus		Polymorphism	83178	83178	1	1	none	2	Indel	0.5	rps8–rpl14
Consensus	T	Polymorphism	80494	80494	1	1	none	2	Indel	0.5	petD–rpoA
Consensus		Polymorphism	80494	80494	1	1	none	2	Indel	0.5	petD–rpoA
Consensus	T	Polymorphism	80493	80493	1	1	none	2	Indel	0.5	petD–rpoA
Consensus		Polymorphism	80493	80493	1	1	none	2	Indel	0.5	petD–rpoA
Consensus	T	Polymorphism	80492	80492	1	1	none	2	Indel	0.5	petD–rpoA
Consensus		Polymorphism	80492	80492	1	1	none	2	Indel	0.5	petD–rpoA
Consensus	T	Polymorphism	80491	80491	1	1	none	2	Indel	0.5	petD–rpoA
Consensus		Polymorphism	80491	80491	1	1	none	2	Indel	0.5	petD–rpoA
Consensus	T	Polymorphism	80490	80490	1	1	none	2	Indel	0.5	petD–rpoA
Consensus		Polymorphism	80490	80490	1	1	none	2	Indel	0.5	petD–rpoA
Consensus	G	Polymorphism	79768	79768	1	1	none	2	Indel	0.5	petD
Consensus		Polymorphism	79768	79768	1	1	none	2	Indel	0.5	petD
Consensus	T	Polymorphism	79767	79767	1	1	none	2	Indel	0.5	petD
Consensus		Polymorphism	79767	79767	1	1	none	2	Indel	0.5	petD
Consensus	A	Polymorphism	79766	79766	1	1	none	2	Indel	0.5	petD
Consensus		Polymorphism	79766	79766	1	1	none	2	Indel	0.5	petD
Consensus	T	Polymorphism	79765	79765	1	1	none	2	Indel	0.5	petD
Consensus		Polymorphism	79765	79765	1	1	none	2	Indel	0.5	petD
Consensus	T	Polymorphism	79764	79764	1	1	none	2	Indel	0.5	petD
Consensus		Polymorphism	79764	79764	1	1	none	2	Indel	0.5	petD
Consensus	T	Polymorphism	79763	79763	1	1	none	2	Indel	0.5	petD
Consensus		Polymorphism	79763	79763	1	1	none	2	Indel	0.5	petD
Consensus	A	Polymorphism	79762	79762	1	1	none	2	Indel	0.5	petD
Consensus		Polymorphism	79762	79762	1	1	none	2	Indel	0.5	petD
Consensus	T	Polymorphism	79761	79761	1	1	none	2	Indel	0.5	petD
Consensus		Polymorphism	79761	79761	1	1	none	2	Indel	0.5	petD
Consensus	C	Polymorphism	79760	79760	1	1	none	2	Indel	0.5	petD
Consensus		Polymorphism	79760	79760	1	1	none	2	Indel	0.5	petD
Consensus	C	Polymorphism	79759	79759	1	1	none	2	Indel	0.5	petD
Consensus		Polymorphism	79759	79759	1	1	none	2	Indel	0.5	petD
Consensus	A	Polymorphism	79758	79758	1	1	none	2	Indel	0.5	petD
Consensus		Polymorphism	79758	79758	1	1	none	2	Indel	0.5	petD
Consensus	G	Polymorphism	79757	79757	1	1	none	2	Indel	0.5	petD
Consensus		Polymorphism	79757	79757	1	1	none	2	Indel	0.5	petD
Consensus	G	Polymorphism	79756	79756	1	1	none	2	Indel	0.5	petD
Consensus		Polymorphism	79756	79756	1	1	none	2	Indel	0.5	petD
Consensus	T	Polymorphism	79755	79755	1	1	none	2	Indel	0.5	petD
Consensus		Polymorphism	79755	79755	1	1	none	2	Indel	0.5	petD
Consensus	A	Polymorphism	79754	79754	1	1	none	2	Indel	0.5	petD
Consensus		Polymorphism	79754	79754	1	1	none	2	Indel	0.5	petD
Consensus	T	Polymorphism	79753	79753	1	1	none	2	Indel	0.5	petD
Consensus		Polymorphism	79753	79753	1	1	none	2	Indel	0.5	petD
Consensus	C	Polymorphism	79752	79752	1	1	none	2	Indel	0.5	petD
Consensus		Polymorphism	79752	79752	1	1	none	2	Indel	0.5	petD
Consensus	T	Polymorphism	79751	79751	1	1	none	2	Indel	0.5	petD
Consensus		Polymorphism	79751	79751	1	1	none	2	Indel	0.5	petD
Consensus	T	Polymorphism	79750	79750	1	1	none	2	Indel	0.5	petD
Consensus		Polymorphism	79750	79750	1	1	none	2	Indel	0.5	petD
Consensus	A	Polymorphism	78901	78901	1	1	none	2	Indel	0.5	petB–petD
Consensus		Polymorphism	78901	78901	1	1	none	2	Indel	0.5	petB–petD
Consensus	A	Polymorphism	78900	78900	1	1	none	2	Indel	0.5	petB–petD
Consensus		Polymorphism	78900	78900	1	1	none	2	Indel	0.5	petB–petD
Consensus	C	Polymorphism	78899	78899	1	1	none	2	Indel	0.5	petB–petD
Consensus		Polymorphism	78899	78899	1	1	none	2	Indel	0.5	petB–petD
Consensus	A	Polymorphism	78898	78898	1	1	none	2	Indel	0.5	petB–petD
Consensus		Polymorphism	78898	78898	1	1	none	2	Indel	0.5	petB–petD
Consensus	A	Polymorphism	78897	78897	1	1	none	2	Indel	0.5	petB–petD
Consensus		Polymorphism	78897	78897	1	1	none	2	Indel	0.5	petB–petD
Consensus	A	Polymorphism	77901	77901	1	1	none	2	Indel	0.5	petB
Consensus		Polymorphism	77901	77901	1	1	none	2	Indel	0.5	petB
Consensus	A	Polymorphism	77900	77900	1	1	none	2	Indel	0.5	petB
Consensus		Polymorphism	77900	77900	1	1	none	2	Indel	0.5	petB
Consensus	A	Polymorphism	77899	77899	1	1	none	2	Indel	0.5	petB
Consensus		Polymorphism	77899	77899	1	1	none	2	Indel	0.5	petB
Consensus	A	Polymorphism	77575	77575	1	1	none	2	Indel	0.5	petB
Consensus		Polymorphism	77575	77575	1	1	none	2	Indel	0.5	petB
Consensus	G	Polymorphism	77574	77574	1	1	none	2	Indel	0.5	petB
Consensus		Polymorphism	77574	77574	1	1	none	2	Indel	0.5	petB
Consensus	A	Polymorphism	77573	77573	1	1	none	2	Indel	0.5	petB
Consensus		Polymorphism	77573	77573	1	1	none	2	Indel	0.5	petB
Consensus	T	Polymorphism	77572	77572	1	1	none	2	Indel	0.5	petB
Consensus		Polymorphism	77572	77572	1	1	none	2	Indel	0.5	petB
Consensus	A	Polymorphism	77571	77571	1	1	none	2	Indel	0.5	petB
Consensus		Polymorphism	77571	77571	1	1	none	2	Indel	0.5	petB
Consensus	T	Polymorphism	76563	76563	1	1	none	2	Indel	0.5	psbB–psbT
Consensus		Polymorphism	76563	76563	1	1	none	2	Indel	0.5	psbB–psbT
Consensus	A	Polymorphism	76562	76562	1	1	none	2	Indel	0.5	psbB–psbT
Consensus		Polymorphism	76562	76562	1	1	none	2	Indel	0.5	psbB–psbT
Consensus	A	Polymorphism	76561	76561	1	1	none	2	Indel	0.5	psbB–psbT
Consensus		Polymorphism	76561	76561	1	1	none	2	Indel	0.5	psbB–psbT
Consensus	G	Polymorphism	76560	76560	1	1	none	2	Indel	0.5	psbB–psbT
Consensus		Polymorphism	76560	76560	1	1	none	2	Indel	0.5	psbB–psbT
Consensus	A	Polymorphism	76559	76559	1	1	none	2	Indel	0.5	psbB–psbT
Consensus		Polymorphism	76559	76559	1	1	none	2	Indel	0.5	psbB–psbT
Consensus	T	Polymorphism	76558	76558	1	1	none	2	Indel	0.5	psbB–psbT
Consensus		Polymorphism	76558	76558	1	1	none	2	Indel	0.5	psbB–psbT
Consensus	A	Polymorphism	76557	76557	1	1	none	2	Indel	0.5	psbB–psbT
Consensus		Polymorphism	76557	76557	1	1	none	2	Indel	0.5	psbB–psbT
Consensus	A	Polymorphism	76556	76556	1	1	none	2	Indel	0.5	psbB–psbT
Consensus		Polymorphism	76556	76556	1	1	none	2	Indel	0.5	psbB–psbT
Consensus	A	Polymorphism	76555	76555	1	1	none	2	Indel	0.5	psbB–psbT
Consensus		Polymorphism	76555	76555	1	1	none	2	Indel	0.5	psbB–psbT
Consensus	T	Polymorphism	76554	76554	1	1	none	2	Indel	0.5	psbB–psbT
Consensus		Polymorphism	76554	76554	1	1	none	2	Indel	0.5	psbB–psbT
Consensus	G	Polymorphism	76534	76534	1	1	none	2	Indel	0.5	psbB–psbT
Consensus		Polymorphism	76534	76534	1	1	none	2	Indel	0.5	psbB–psbT
Consensus	A	Polymorphism	76533	76533	1	1	none	2	Indel	0.5	psbB–psbT
Consensus		Polymorphism	76533	76533	1	1	none	2	Indel	0.5	psbB–psbT
Consensus	T	Polymorphism	76532	76532	1	1	none	2	Indel	0.5	psbB–psbT
Consensus		Polymorphism	76532	76532	1	1	none	2	Indel	0.5	psbB–psbT
Consensus	A	Polymorphism	76531	76531	1	1	none	2	Indel	0.5	psbB–psbT
Consensus		Polymorphism	76531	76531	1	1	none	2	Indel	0.5	psbB–psbT
Consensus	T	Polymorphism	76530	76530	1	1	none	2	Indel	0.5	psbB–psbT
Consensus		Polymorphism	76530	76530	1	1	none	2	Indel	0.5	psbB–psbT
Consensus	A	Polymorphism	76529	76529	1	1	none	2	Indel	0.5	psbB–psbT
Consensus		Polymorphism	76529	76529	1	1	none	2	Indel	0.5	psbB–psbT
Consensus	A	Polymorphism	76528	76528	1	1	none	2	Indel	0.5	psbB–psbT
Consensus		Polymorphism	76528	76528	1	1	none	2	Indel	0.5	psbB–psbT
Consensus	A	Polymorphism	76527	76527	1	1	none	2	Indel	0.5	psbB–psbT
Consensus		Polymorphism	76527	76527	1	1	none	2	Indel	0.5	psbB–psbT
Consensus	T	Polymorphism	76526	76526	1	1	none	2	Indel	0.5	psbB–psbT
Consensus		Polymorphism	76526	76526	1	1	none	2	Indel	0.5	psbB–psbT
Consensus	A	Polymorphism	76525	76525	1	1	none	2	Indel	0.5	psbB–psbT
Consensus		Polymorphism	76525	76525	1	1	none	2	Indel	0.5	psbB–psbT
Consensus	T	Polymorphism	76524	76524	1	1	none	2	Indel	0.5	psbB–psbT
Consensus		Polymorphism	76524	76524	1	1	none	2	Indel	0.5	psbB–psbT
Consensus	A	Polymorphism	76523	76523	1	1	none	2	Indel	0.5	psbB–psbT
Consensus		Polymorphism	76523	76523	1	1	none	2	Indel	0.5	psbB–psbT
Consensus	A	Polymorphism	76522	76522	1	1	none	2	Indel	0.5	psbB–psbT
Consensus		Polymorphism	76522	76522	1	1	none	2	Indel	0.5	psbB–psbT
Consensus	C	Polymorphism	76521	76521	1	1	none	2	Indel	0.5	psbB–psbT
Consensus		Polymorphism	76521	76521	1	1	none	2	Indel	0.5	psbB–psbT
Consensus	A	Polymorphism	76520	76520	1	1	none	2	Indel	0.5	psbB–psbT
Consensus		Polymorphism	76520	76520	1	1	none	2	Indel	0.5	psbB–psbT
Consensus	T	Polymorphism	76519	76519	1	1	none	2	Indel	0.5	psbB–psbT
Consensus		Polymorphism	76519	76519	1	1	none	2	Indel	0.5	psbB–psbT
Consensus	A	Polymorphism	76518	76518	1	1	none	2	Indel	0.5	psbB–psbT
Consensus		Polymorphism	76518	76518	1	1	none	2	Indel	0.5	psbB–psbT
Consensus	T	Polymorphism	76517	76517	1	1	none	2	Indel	0.5	psbB–psbT
Consensus		Polymorphism	76517	76517	1	1	none	2	Indel	0.5	psbB–psbT
Consensus	A	Polymorphism	76516	76516	1	1	none	2	Indel	0.5	psbB–psbT
Consensus		Polymorphism	76516	76516	1	1	none	2	Indel	0.5	psbB–psbT
Consensus	T	Polymorphism	76481	76481	1	1	none	2	Indel	0.5	psbB–psbT
Consensus		Polymorphism	76481	76481	1	1	none	2	Indel	0.5	psbB–psbT
Consensus	A	Polymorphism	76413	76413	1	1	none	2	Indel	0.5	psbB–psbT
Consensus		Polymorphism	76413	76413	1	1	none	2	Indel	0.5	psbB–psbT
Consensus	G	Polymorphism	76412	76412	1	1	none	2	Indel	0.5	psbB–psbT
Consensus		Polymorphism	76412	76412	1	1	none	2	Indel	0.5	psbB–psbT
Consensus	A	Polymorphism	76411	76411	1	1	none	2	Indel	0.5	psbB–psbT
Consensus		Polymorphism	76411	76411	1	1	none	2	Indel	0.5	psbB–psbT
Consensus	T	Polymorphism	76410	76410	1	1	none	2	Indel	0.5	psbB–psbT
Consensus		Polymorphism	76410	76410	1	1	none	2	Indel	0.5	psbB–psbT
Consensus	T	Polymorphism	76409	76409	1	1	none	2	Indel	0.5	psbB–psbT
Consensus		Polymorphism	76409	76409	1	1	none	2	Indel	0.5	psbB–psbT
Consensus	T	Polymorphism	76408	76408	1	1	none	2	Indel	0.5	psbB–psbT
Consensus		Polymorphism	76408	76408	1	1	none	2	Indel	0.5	psbB–psbT
Consensus	A	Polymorphism	76306	76306	1	1	none	2	Indel	0.5	psbB–psbT
Consensus		Polymorphism	76306	76306	1	1	none	2	Indel	0.5	psbB–psbT
Consensus	A	Polymorphism	76305	76305	1	1	none	2	Indel	0.5	psbB–psbT
Consensus		Polymorphism	76305	76305	1	1	none	2	Indel	0.5	psbB–psbT
Consensus	T	Polymorphism	76304	76304	1	1	none	2	Indel	0.5	psbB–psbT
Consensus		Polymorphism	76304	76304	1	1	none	2	Indel	0.5	psbB–psbT
Consensus	C	Polymorphism	76303	76303	1	1	none	2	Indel	0.5	psbB–psbT
Consensus		Polymorphism	76303	76303	1	1	none	2	Indel	0.5	psbB–psbT
Consensus	A	Polymorphism	76302	76302	1	1	none	2	Indel	0.5	psbB–psbT
Consensus		Polymorphism	76302	76302	1	1	none	2	Indel	0.5	psbB–psbT
Consensus	T	Polymorphism	76301	76301	1	1	none	2	Indel	0.5	psbB–psbT
Consensus		Polymorphism	76301	76301	1	1	none	2	Indel	0.5	psbB–psbT
Consensus	T	Polymorphism	76300	76300	1	1	none	2	Indel	0.5	psbB–psbT
Consensus		Polymorphism	76300	76300	1	1	none	2	Indel	0.5	psbB–psbT
Consensus	T	Polymorphism	76299	76299	1	1	none	2	Indel	0.5	psbB–psbT
Consensus		Polymorphism	76299	76299	1	1	none	2	Indel	0.5	psbB–psbT
Consensus	A	Polymorphism	76298	76298	1	1	none	2	Indel	0.5	psbB–psbT
Consensus		Polymorphism	76298	76298	1	1	none	2	Indel	0.5	psbB–psbT
Consensus	T	Polymorphism	76297	76297	1	1	none	2	Indel	0.5	psbB–psbT
Consensus		Polymorphism	76297	76297	1	1	none	2	Indel	0.5	psbB–psbT
Consensus	A	Polymorphism	76296	76296	1	1	none	2	Indel	0.5	psbB–psbT
Consensus		Polymorphism	76296	76296	1	1	none	2	Indel	0.5	psbB–psbT
Consensus	A	Polymorphism	76295	76295	1	1	none	2	Indel	0.5	psbB–psbT
Consensus		Polymorphism	76295	76295	1	1	none	2	Indel	0.5	psbB–psbT
Consensus	A	Polymorphism	76294	76294	1	1	none	2	Indel	0.5	psbB–psbT
Consensus		Polymorphism	76294	76294	1	1	none	2	Indel	0.5	psbB–psbT
Consensus	T	Polymorphism	76293	76293	1	1	none	2	Indel	0.5	psbB–psbT
Consensus		Polymorphism	76293	76293	1	1	none	2	Indel	0.5	psbB–psbT
Consensus	A	Polymorphism	76292	76292	1	1	none	2	Indel	0.5	psbB–psbT
Consensus		Polymorphism	76292	76292	1	1	none	2	Indel	0.5	psbB–psbT
Consensus	T	Polymorphism	76291	76291	1	1	none	2	Indel	0.5	psbB–psbT
Consensus		Polymorphism	76291	76291	1	1	none	2	Indel	0.5	psbB–psbT
Consensus	C	Polymorphism	76290	76290	1	1	none	2	Indel	0.5	psbB–psbT
Consensus		Polymorphism	76290	76290	1	1	none	2	Indel	0.5	psbB–psbT
Consensus	A	Polymorphism	76289	76289	1	1	none	2	Indel	0.5	psbB–psbT
Consensus		Polymorphism	76289	76289	1	1	none	2	Indel	0.5	psbB–psbT
Consensus	T	Polymorphism	76288	76288	1	1	none	2	Indel	0.5	psbB–psbT
Consensus		Polymorphism	76288	76288	1	1	none	2	Indel	0.5	psbB–psbT
Consensus	T	Polymorphism	76287	76287	1	1	none	2	Indel	0.5	psbB–psbT
Consensus		Polymorphism	76287	76287	1	1	none	2	Indel	0.5	psbB–psbT
Consensus	T	Polymorphism	76286	76286	1	1	none	2	Indel	0.5	psbB–psbT
Consensus		Polymorphism	76286	76286	1	1	none	2	Indel	0.5	psbB–psbT
Consensus	A	Polymorphism	76285	76285	1	1	none	2	Indel	0.5	psbB–psbT
Consensus		Polymorphism	76285	76285	1	1	none	2	Indel	0.5	psbB–psbT
Consensus	T	Polymorphism	76284	76284	1	1	none	2	Indel	0.5	psbB–psbT
Consensus		Polymorphism	76284	76284	1	1	none	2	Indel	0.5	psbB–psbT
Consensus	A	Polymorphism	76283	76283	1	1	none	2	Indel	0.5	psbB–psbT
Consensus		Polymorphism	76283	76283	1	1	none	2	Indel	0.5	psbB–psbT
Consensus	A	Polymorphism	76282	76282	1	1	none	2	Indel	0.5	psbB–psbT
Consensus		Polymorphism	76282	76282	1	1	none	2	Indel	0.5	psbB–psbT
Consensus	A	Polymorphism	76281	76281	1	1	none	2	Indel	0.5	psbB–psbT
Consensus		Polymorphism	76281	76281	1	1	none	2	Indel	0.5	psbB–psbT
Consensus	T	Polymorphism	76280	76280	1	1	none	2	Indel	0.5	psbB–psbT
Consensus		Polymorphism	76280	76280	1	1	none	2	Indel	0.5	psbB–psbT
Consensus	A	Polymorphism	76247	76247	1	1	none	2	Indel	0.5	psbB–psbT
Consensus		Polymorphism	76247	76247	1	1	none	2	Indel	0.5	psbB–psbT
Consensus	T	Polymorphism	76246	76246	1	1	none	2	Indel	0.5	psbB–psbT
Consensus		Polymorphism	76246	76246	1	1	none	2	Indel	0.5	psbB–psbT
Consensus	T	Polymorphism	76245	76245	1	1	none	2	Indel	0.5	psbB–psbT
Consensus		Polymorphism	76245	76245	1	1	none	2	Indel	0.5	psbB–psbT
Consensus	T	Polymorphism	76244	76244	1	1	none	2	Indel	0.5	psbB–psbT
Consensus		Polymorphism	76244	76244	1	1	none	2	Indel	0.5	psbB–psbT
Consensus	T	Polymorphism	76243	76243	1	1	none	2	Indel	0.5	psbB–psbT
Consensus		Polymorphism	76243	76243	1	1	none	2	Indel	0.5	psbB–psbT
Consensus	C	Polymorphism	76242	76242	1	1	none	2	Indel	0.5	psbB–psbT
Consensus		Polymorphism	76242	76242	1	1	none	2	Indel	0.5	psbB–psbT
Consensus	T	Polymorphism	76241	76241	1	1	none	2	Indel	0.5	psbB–psbT
Consensus		Polymorphism	76241	76241	1	1	none	2	Indel	0.5	psbB–psbT
Consensus	C	Polymorphism	76240	76240	1	1	none	2	Indel	0.5	psbB–psbT
Consensus		Polymorphism	76240	76240	1	1	none	2	Indel	0.5	psbB–psbT
Consensus	T	Polymorphism	76239	76239	1	1	none	2	Indel	0.5	psbB–psbT
Consensus		Polymorphism	76239	76239	1	1	none	2	Indel	0.5	psbB–psbT
Consensus	T	Polymorphism	76238	76238	1	1	none	2	Indel	0.5	psbB–psbT
Consensus		Polymorphism	76238	76238	1	1	none	2	Indel	0.5	psbB–psbT
Consensus	T	Polymorphism	76237	76237	1	1	none	2	Indel	0.5	psbB–psbT
Consensus		Polymorphism	76237	76237	1	1	none	2	Indel	0.5	psbB–psbT
Consensus	A	Polymorphism	76236	76236	1	1	none	2	Indel	0.5	psbB–psbT
Consensus		Polymorphism	76236	76236	1	1	none	2	Indel	0.5	psbB–psbT
Consensus	A	Polymorphism	76235	76235	1	1	none	2	Indel	0.5	psbB–psbT
Consensus		Polymorphism	76235	76235	1	1	none	2	Indel	0.5	psbB–psbT
Consensus	G	Polymorphism	76234	76234	1	1	none	2	Indel	0.5	psbB–psbT
Consensus		Polymorphism	76234	76234	1	1	none	2	Indel	0.5	psbB–psbT
Consensus	A	Polymorphism	76233	76233	1	1	none	2	Indel	0.5	psbB–psbT
Consensus		Polymorphism	76233	76233	1	1	none	2	Indel	0.5	psbB–psbT
Consensus	T	Polymorphism	76232	76232	1	1	none	2	Indel	0.5	psbB–psbT
Consensus		Polymorphism	76232	76232	1	1	none	2	Indel	0.5	psbB–psbT
Consensus	C	Polymorphism	76231	76231	1	1	none	2	Indel	0.5	psbB–psbT
Consensus		Polymorphism	76231	76231	1	1	none	2	Indel	0.5	psbB–psbT
Consensus	G	Polymorphism	76230	76230	1	1	none	2	Indel	0.5	psbB–psbT
Consensus		Polymorphism	76230	76230	1	1	none	2	Indel	0.5	psbB–psbT
Consensus	A	Polymorphism	76229	76229	1	1	none	2	Indel	0.5	psbB–psbT
Consensus		Polymorphism	76229	76229	1	1	none	2	Indel	0.5	psbB–psbT
Consensus	A	Polymorphism	76228	76228	1	1	none	2	Indel	0.5	psbB–psbT
Consensus		Polymorphism	76228	76228	1	1	none	2	Indel	0.5	psbB–psbT
Consensus	T	Polymorphism	76227	76227	1	1	none	2	Indel	0.5	psbB–psbT
Consensus		Polymorphism	76227	76227	1	1	none	2	Indel	0.5	psbB–psbT
Consensus	T	Polymorphism	76226	76226	1	1	none	2	Indel	0.5	psbB–psbT
Consensus		Polymorphism	76226	76226	1	1	none	2	Indel	0.5	psbB–psbT
Consensus	A	Polymorphism	76225	76225	1	1	none	2	Indel	0.5	psbB–psbT
Consensus		Polymorphism	76225	76225	1	1	none	2	Indel	0.5	psbB–psbT
Consensus	A	Polymorphism	76224	76224	1	1	none	2	Indel	0.5	psbB–psbT
Consensus		Polymorphism	76224	76224	1	1	none	2	Indel	0.5	psbB–psbT
Consensus	T	Polymorphism	76223	76223	1	1	none	2	Indel	0.5	psbB–psbT
Consensus		Polymorphism	76223	76223	1	1	none	2	Indel	0.5	psbB–psbT
Consensus	A	Polymorphism	76222	76222	1	1	none	2	Indel	0.5	psbB–psbT
Consensus		Polymorphism	76222	76222	1	1	none	2	Indel	0.5	psbB–psbT
Consensus	T	Polymorphism	76221	76221	1	1	none	2	Indel	0.5	psbB–psbT
Consensus		Polymorphism	76221	76221	1	1	none	2	Indel	0.5	psbB–psbT
Consensus	A	Polymorphism	76171	76171	1	1	none	2	Indel	0.5	psbB–psbT
Consensus		Polymorphism	76171	76171	1	1	none	2	Indel	0.5	psbB–psbT
Consensus	T	Polymorphism	76170	76170	1	1	none	2	Indel	0.5	psbB–psbT
Consensus		Polymorphism	76170	76170	1	1	none	2	Indel	0.5	psbB–psbT
Consensus	A	Polymorphism	76169	76169	1	1	none	2	Indel	0.5	psbB–psbT
Consensus		Polymorphism	76169	76169	1	1	none	2	Indel	0.5	psbB–psbT
Consensus	C	Polymorphism	76168	76168	1	1	none	2	Indel	0.5	psbB–psbT
Consensus		Polymorphism	76168	76168	1	1	none	2	Indel	0.5	psbB–psbT
Consensus	T	Polymorphism	76167	76167	1	1	none	2	Indel	0.5	psbB–psbT
Consensus		Polymorphism	76167	76167	1	1	none	2	Indel	0.5	psbB–psbT
Consensus	T	Polymorphism	76166	76166	1	1	none	2	Indel	0.5	psbB–psbT
Consensus		Polymorphism	76166	76166	1	1	none	2	Indel	0.5	psbB–psbT
Consensus	A	Polymorphism	76165	76165	1	1	none	2	Indel	0.5	psbB–psbT
Consensus		Polymorphism	76165	76165	1	1	none	2	Indel	0.5	psbB–psbT
Consensus	T	Polymorphism	76142	76142	1	1	none	2	Indel	0.5	psbB–psbT
Consensus		Polymorphism	76142	76142	1	1	none	2	Indel	0.5	psbB–psbT
Consensus	T	Polymorphism	76141	76141	1	1	none	2	Indel	0.5	psbB–psbT
Consensus		Polymorphism	76141	76141	1	1	none	2	Indel	0.5	psbB–psbT
Consensus	A	Polymorphism	76140	76140	1	1	none	2	Indel	0.5	psbB–psbT
Consensus		Polymorphism	76140	76140	1	1	none	2	Indel	0.5	psbB–psbT
Consensus	A	Polymorphism	76139	76139	1	1	none	2	Indel	0.5	psbB–psbT
Consensus		Polymorphism	76139	76139	1	1	none	2	Indel	0.5	psbB–psbT
Consensus	A	Polymorphism	76138	76138	1	1	none	2	Indel	0.5	psbB–psbT
Consensus		Polymorphism	76138	76138	1	1	none	2	Indel	0.5	psbB–psbT
Consensus	T	Polymorphism	76137	76137	1	1	none	2	Indel	0.5	psbB–psbT
Consensus		Polymorphism	76137	76137	1	1	none	2	Indel	0.5	psbB–psbT
Consensus	A	Polymorphism	76136	76136	1	1	none	2	Indel	0.5	psbB–psbT
Consensus		Polymorphism	76136	76136	1	1	none	2	Indel	0.5	psbB–psbT
Consensus	T	Polymorphism	76135	76135	1	1	none	2	Indel	0.5	psbB–psbT
Consensus		Polymorphism	76135	76135	1	1	none	2	Indel	0.5	psbB–psbT
Consensus	T	Polymorphism	74098	74098	1	1	none	2	Indel	0.5	clpP–psbB
Consensus		Polymorphism	74098	74098	1	1	none	2	Indel	0.5	clpP–psbB
Consensus	C	Polymorphism	74097	74097	1	1	none	2	Indel	0.5	clpP–psbB
Consensus		Polymorphism	74097	74097	1	1	none	2	Indel	0.5	clpP–psbB
Consensus	T	Polymorphism	74096	74096	1	1	none	2	Indel	0.5	clpP–psbB
Consensus		Polymorphism	74096	74096	1	1	none	2	Indel	0.5	clpP–psbB
Consensus	T	Polymorphism	74095	74095	1	1	none	2	Indel	0.5	clpP–psbB
Consensus		Polymorphism	74095	74095	1	1	none	2	Indel	0.5	clpP–psbB
Consensus	T	Polymorphism	74094	74094	1	1	none	2	Indel	0.5	clpP–psbB
Consensus		Polymorphism	74094	74094	1	1	none	2	Indel	0.5	clpP–psbB
Consensus	A	Polymorphism	74093	74093	1	1	none	2	Indel	0.5	clpP–psbB
Consensus		Polymorphism	74093	74093	1	1	none	2	Indel	0.5	clpP–psbB
Consensus	T	Polymorphism	74006	74006	1	1	none	2	Indel	0.5	clpP–psbB
Consensus		Polymorphism	74006	74006	1	1	none	2	Indel	0.5	clpP–psbB
Consensus	T	Polymorphism	74005	74005	1	1	none	2	Indel	0.5	clpP–psbB
Consensus		Polymorphism	74005	74005	1	1	none	2	Indel	0.5	clpP–psbB
Consensus	T	Polymorphism	74004	74004	1	1	none	2	Indel	0.5	clpP–psbB
Consensus		Polymorphism	74004	74004	1	1	none	2	Indel	0.5	clpP–psbB
Consensus	T	Polymorphism	73946	73946	1	1	none	2	Indel	0.5	clpP–psbB
Consensus		Polymorphism	73946	73946	1	1	none	2	Indel	0.5	clpP–psbB
Consensus	G	Polymorphism	73505	73505	1	1	none	2	Indel	0.5	clpP
Consensus		Polymorphism	73505	73505	1	1	none	2	Indel	0.5	clpP
Consensus	A	Polymorphism	73504	73504	1	1	none	2	Indel	0.5	clpP
Consensus		Polymorphism	73504	73504	1	1	none	2	Indel	0.5	clpP
Consensus	T	Polymorphism	73503	73503	1	1	none	2	Indel	0.5	clpP
Consensus		Polymorphism	73503	73503	1	1	none	2	Indel	0.5	clpP
Consensus	A	Polymorphism	73502	73502	1	1	none	2	Indel	0.5	clpP
Consensus		Polymorphism	73502	73502	1	1	none	2	Indel	0.5	clpP
Consensus	T	Polymorphism	73501	73501	1	1	none	2	Indel	0.5	clpP
Consensus		Polymorphism	73501	73501	1	1	none	2	Indel	0.5	clpP
Consensus	T	Polymorphism	73500	73500	1	1	none	2	Indel	0.5	clpP
Consensus		Polymorphism	73500	73500	1	1	none	2	Indel	0.5	clpP
Consensus	T	Polymorphism	73499	73499	1	1	none	2	Indel	0.5	clpP
Consensus		Polymorphism	73499	73499	1	1	none	2	Indel	0.5	clpP
Consensus	A	Polymorphism	73498	73498	1	1	none	2	Indel	0.5	clpP
Consensus		Polymorphism	73498	73498	1	1	none	2	Indel	0.5	clpP
Consensus	A	Polymorphism	73469	73469	1	1	none	2	Indel	0.5	clpP
Consensus		Polymorphism	73469	73469	1	1	none	2	Indel	0.5	clpP
Consensus	T	Polymorphism	73373	73373	1	1	none	2	Indel	0.5	clpP
Consensus		Polymorphism	73373	73373	1	1	none	2	Indel	0.5	clpP
Consensus	A	Polymorphism	73372	73372	1	1	none	2	Indel	0.5	clpP
Consensus		Polymorphism	73372	73372	1	1	none	2	Indel	0.5	clpP
Consensus	T	Polymorphism	73371	73371	1	1	none	2	Indel	0.5	clpP
Consensus		Polymorphism	73371	73371	1	1	none	2	Indel	0.5	clpP
Consensus	C	Polymorphism	73370	73370	1	1	none	2	Indel	0.5	clpP
Consensus		Polymorphism	73370	73370	1	1	none	2	Indel	0.5	clpP
Consensus	T	Polymorphism	73369	73369	1	1	none	2	Indel	0.5	clpP
Consensus		Polymorphism	73369	73369	1	1	none	2	Indel	0.5	clpP
Consensus	T	Polymorphism	73368	73368	1	1	none	2	Indel	0.5	clpP
Consensus		Polymorphism	73368	73368	1	1	none	2	Indel	0.5	clpP
Consensus	A	Polymorphism	73265	73265	1	1	none	2	Indel	0.5	clpP
Consensus		Polymorphism	73265	73265	1	1	none	2	Indel	0.5	clpP
Consensus	T	Polymorphism	73203	73203	1	1	none	2	Indel	0.5	clpP
Consensus		Polymorphism	73203	73203	1	1	none	2	Indel	0.5	clpP
Consensus	T	Polymorphism	72954	72954	1	1	none	2	Indel	0.5	clpP
Consensus		Polymorphism	72954	72954	1	1	none	2	Indel	0.5	clpP
Consensus	A	Polymorphism	72918	72918	1	1	none	2	Indel	0.5	clpP
Consensus		Polymorphism	72918	72918	1	1	none	2	Indel	0.5	clpP
Consensus	T	Polymorphism	72520	72520	1	1	none	2	Indel	0.5	clpP
Consensus		Polymorphism	72520	72520	1	1	none	2	Indel	0.5	clpP
Consensus	T	Polymorphism	72519	72519	1	1	none	2	Indel	0.5	clpP
Consensus		Polymorphism	72519	72519	1	1	none	2	Indel	0.5	clpP
Consensus	T	Polymorphism	72518	72518	1	1	none	2	Indel	0.5	clpP
Consensus		Polymorphism	72518	72518	1	1	none	2	Indel	0.5	clpP
Consensus	A	Polymorphism	72251	72251	1	1	none	2	Indel	0.5	clpP
Consensus		Polymorphism	72251	72251	1	1	none	2	Indel	0.5	clpP
Consensus	C	Polymorphism	72250	72250	1	1	none	2	Indel	0.5	clpP
Consensus		Polymorphism	72250	72250	1	1	none	2	Indel	0.5	clpP
Consensus	A	Polymorphism	71969	71969	1	1	none	2	Indel	0.5	clpP
Consensus		Polymorphism	71969	71969	1	1	none	2	Indel	0.5	clpP
Consensus	A	Polymorphism	71968	71968	1	1	none	2	Indel	0.5	clpP
Consensus		Polymorphism	71968	71968	1	1	none	2	Indel	0.5	clpP
Consensus	A	Polymorphism	71015	71015	1	1	none	2	Indel	0.5	rpl20–clpP
Consensus		Polymorphism	71015	71015	1	1	none	2	Indel	0.5	rpl20–clpP
Consensus	T	Polymorphism	70141	70141	1	1	none	2	Indel	0.5	rps18–rpl20
Consensus		Polymorphism	70141	70141	1	1	none	2	Indel	0.5	rps18–rpl20
Consensus	A	Polymorphism	70140	70140	1	1	none	2	Indel	0.5	rps18–rpl20
Consensus		Polymorphism	70140	70140	1	1	none	2	Indel	0.5	rps18–rpl20
Consensus	A	Polymorphism	70139	70139	1	1	none	2	Indel	0.5	rps18–rpl20
Consensus		Polymorphism	70139	70139	1	1	none	2	Indel	0.5	rps18–rpl20
Consensus	A	Polymorphism	70138	70138	1	1	none	2	Indel	0.5	rps18–rpl20
Consensus		Polymorphism	70138	70138	1	1	none	2	Indel	0.5	rps18–rpl20
Consensus	C	Polymorphism	70137	70137	1	1	none	2	Indel	0.5	rps18–rpl20
Consensus		Polymorphism	70137	70137	1	1	none	2	Indel	0.5	rps18–rpl20
Consensus	T	Polymorphism	70136	70136	1	1	none	2	Indel	0.5	rps18–rpl20
Consensus		Polymorphism	70136	70136	1	1	none	2	Indel	0.5	rps18–rpl20
Consensus	C	Polymorphism	70135	70135	1	1	none	2	Indel	0.5	rps18–rpl20
Consensus		Polymorphism	70135	70135	1	1	none	2	Indel	0.5	rps18–rpl20
Consensus	T	Polymorphism	69656	69656	1	1	none	2	Indel	0.5	rpl33–rps18
Consensus		Polymorphism	69656	69656	1	1	none	2	Indel	0.5	rpl33–rps18
Consensus	A	Polymorphism	69600	69600	1	1	none	2	Indel	0.5	rpl33–rps18
Consensus		Polymorphism	69600	69600	1	1	none	2	Indel	0.5	rpl33–rps18
Consensus	T	Polymorphism	69476	69476	1	1	none	2	Indel	0.5	rpl33
Consensus		Polymorphism	69476	69476	1	1	none	2	Indel	0.5	rpl33
Consensus	A	Polymorphism	69475	69475	1	1	none	2	Indel	0.5	rpl33
Consensus		Polymorphism	69475	69475	1	1	none	2	Indel	0.5	rpl33
Consensus	G	Polymorphism	69474	69474	1	1	none	2	Indel	0.5	rpl33
Consensus		Polymorphism	69474	69474	1	1	none	2	Indel	0.5	rpl33
Consensus	A	Polymorphism	69473	69473	1	1	none	2	Indel	0.5	rpl33
Consensus		Polymorphism	69473	69473	1	1	none	2	Indel	0.5	rpl33
Consensus	T	Polymorphism	69472	69472	1	1	none	2	Indel	0.5	rpl33
Consensus		Polymorphism	69472	69472	1	1	none	2	Indel	0.5	rpl33
Consensus	A	Polymorphism	69471	69471	1	1	none	2	Indel	0.5	rpl33
Consensus		Polymorphism	69471	69471	1	1	none	2	Indel	0.5	rpl33
Consensus	A	Polymorphism	69470	69470	1	1	none	2	Indel	0.5	rpl33
Consensus		Polymorphism	69470	69470	1	1	none	2	Indel	0.5	rpl33
Consensus	A	Polymorphism	69469	69469	1	1	none	2	Indel	0.5	rpl33
Consensus		Polymorphism	69469	69469	1	1	none	2	Indel	0.5	rpl33
Consensus	G	Polymorphism	69468	69468	1	1	none	2	Indel	0.5	rpl33
Consensus		Polymorphism	69468	69468	1	1	none	2	Indel	0.5	rpl33
Consensus	A	Polymorphism	69467	69467	1	1	none	2	Indel	0.5	rpl33
Consensus		Polymorphism	69467	69467	1	1	none	2	Indel	0.5	rpl33
Consensus	A	Polymorphism	69466	69466	1	1	none	2	Indel	0.5	rpl33
Consensus		Polymorphism	69466	69466	1	1	none	2	Indel	0.5	rpl33
Consensus	C	Polymorphism	69183	69183	1	1	none	2	Indel	0.5	psaJ–rpl33
Consensus		Polymorphism	69183	69183	1	1	none	2	Indel	0.5	psaJ–rpl33
Consensus	T	Polymorphism	69182	69182	1	1	none	2	Indel	0.5	psaJ–rpl33
Consensus		Polymorphism	69182	69182	1	1	none	2	Indel	0.5	psaJ–rpl33
Consensus	A	Polymorphism	69181	69181	1	1	none	2	Indel	0.5	psaJ–rpl33
Consensus		Polymorphism	69181	69181	1	1	none	2	Indel	0.5	psaJ–rpl33
Consensus	A	Polymorphism	69180	69180	1	1	none	2	Indel	0.5	psaJ–rpl33
Consensus		Polymorphism	69180	69180	1	1	none	2	Indel	0.5	psaJ–rpl33
Consensus	G	Polymorphism	69179	69179	1	1	none	2	Indel	0.5	psaJ–rpl33
Consensus		Polymorphism	69179	69179	1	1	none	2	Indel	0.5	psaJ–rpl33
Consensus	A	Polymorphism	69178	69178	1	1	none	2	Indel	0.5	psaJ–rpl33
Consensus		Polymorphism	69178	69178	1	1	none	2	Indel	0.5	psaJ–rpl33
Consensus	T	Polymorphism	69177	69177	1	1	none	2	Indel	0.5	psaJ–rpl33
Consensus		Polymorphism	69177	69177	1	1	none	2	Indel	0.5	psaJ–rpl33
Consensus	T	Polymorphism	69068	69068	1	1	none	2	Indel	0.5	psaJ–rpl33
Consensus		Polymorphism	69068	69068	1	1	none	2	Indel	0.5	psaJ–rpl33
Consensus	C	Polymorphism	69067	69067	1	1	none	2	Indel	0.5	psaJ–rpl33
Consensus		Polymorphism	69067	69067	1	1	none	2	Indel	0.5	psaJ–rpl33
Consensus	T	Polymorphism	69066	69066	1	1	none	2	Indel	0.5	psaJ–rpl33
Consensus		Polymorphism	69066	69066	1	1	none	2	Indel	0.5	psaJ–rpl33
Consensus	T	Polymorphism	69065	69065	1	1	none	2	Indel	0.5	psaJ–rpl33
Consensus		Polymorphism	69065	69065	1	1	none	2	Indel	0.5	psaJ–rpl33
Consensus	A	Polymorphism	69064	69064	1	1	none	2	Indel	0.5	psaJ–rpl33
Consensus		Polymorphism	69064	69064	1	1	none	2	Indel	0.5	psaJ–rpl33
Consensus	A	Polymorphism	68812	68812	1	1	none	2	Indel	0.5	psaJ–rpl33
Consensus		Polymorphism	68812	68812	1	1	none	2	Indel	0.5	psaJ–rpl33
Consensus	C	Polymorphism	68722	68722	1	1	none	2	Indel	0.5	psaJ–rpl33
Consensus		Polymorphism	68722	68722	1	1	none	2	Indel	0.5	psaJ–rpl33
Consensus	T	Polymorphism	68721	68721	1	1	none	2	Indel	0.5	psaJ–rpl33
Consensus		Polymorphism	68721	68721	1	1	none	2	Indel	0.5	psaJ–rpl33
Consensus	T	Polymorphism	68720	68720	1	1	none	2	Indel	0.5	psaJ–rpl33
Consensus		Polymorphism	68720	68720	1	1	none	2	Indel	0.5	psaJ–rpl33
Consensus	T	Polymorphism	68719	68719	1	1	none	2	Indel	0.5	psaJ–rpl33
Consensus		Polymorphism	68719	68719	1	1	none	2	Indel	0.5	psaJ–rpl33
Consensus	A	Polymorphism	68718	68718	1	1	none	2	Indel	0.5	psaJ–rpl33
Consensus		Polymorphism	68718	68718	1	1	none	2	Indel	0.5	psaJ–rpl33
Consensus	A	Polymorphism	68566	68566	1	1	none	2	Indel	0.5	trnP-UGG–psaJ
Consensus		Polymorphism	68566	68566	1	1	none	2	Indel	0.5	trnP-UGG–psaJ
Consensus	G	Polymorphism	68565	68565	1	1	none	2	Indel	0.5	trnP-UGG–psaJ
Consensus		Polymorphism	68565	68565	1	1	none	2	Indel	0.5	trnP-UGG–psaJ
Consensus	A	Polymorphism	68564	68564	1	1	none	2	Indel	0.5	trnP-UGG–psaJ
Consensus		Polymorphism	68564	68564	1	1	none	2	Indel	0.5	trnP-UGG–psaJ
Consensus	A	Polymorphism	68563	68563	1	1	none	2	Indel	0.5	trnP-UGG–psaJ
Consensus		Polymorphism	68563	68563	1	1	none	2	Indel	0.5	trnP-UGG–psaJ
Consensus	A	Polymorphism	68540	68540	1	1	none	2	Indel	0.5	trnP-UGG–psaJ
Consensus		Polymorphism	68540	68540	1	1	none	2	Indel	0.5	trnP-UGG–psaJ
Consensus	T	Polymorphism	68332	68332	1	1	none	2	Indel	0.5	trnP-UGG–psaJ
Consensus		Polymorphism	68332	68332	1	1	none	2	Indel	0.5	trnP-UGG–psaJ
Consensus	A	Polymorphism	68299	68299	1	1	none	2	Indel	0.5	trnP-UGG–psaJ
Consensus		Polymorphism	68299	68299	1	1	none	2	Indel	0.5	trnP-UGG–psaJ
Consensus	T	Polymorphism	68298	68298	1	1	none	2	Indel	0.5	trnP-UGG–psaJ
Consensus		Polymorphism	68298	68298	1	1	none	2	Indel	0.5	trnP-UGG–psaJ
Consensus	C	Polymorphism	68297	68297	1	1	none	2	Indel	0.5	trnP-UGG–psaJ
Consensus		Polymorphism	68297	68297	1	1	none	2	Indel	0.5	trnP-UGG–psaJ
Consensus	T	Polymorphism	68296	68296	1	1	none	2	Indel	0.5	trnP-UGG–psaJ
Consensus		Polymorphism	68296	68296	1	1	none	2	Indel	0.5	trnP-UGG–psaJ
Consensus	T	Polymorphism	67294	67294	1	1	none	2	Indel	0.5	psbE–petL
Consensus		Polymorphism	67294	67294	1	1	none	2	Indel	0.5	psbE–petL
Consensus	T	Polymorphism	67293	67293	1	1	none	2	Indel	0.5	psbE–petL
Consensus		Polymorphism	67293	67293	1	1	none	2	Indel	0.5	psbE–petL
Consensus	A	Polymorphism	67292	67292	1	1	none	2	Indel	0.5	psbE–petL
Consensus		Polymorphism	67292	67292	1	1	none	2	Indel	0.5	psbE–petL
Consensus	A	Polymorphism	67291	67291	1	1	none	2	Indel	0.5	psbE–petL
Consensus		Polymorphism	67291	67291	1	1	none	2	Indel	0.5	psbE–petL
Consensus	G	Polymorphism	67290	67290	1	1	none	2	Indel	0.5	psbE–petL
Consensus		Polymorphism	67290	67290	1	1	none	2	Indel	0.5	psbE–petL
Consensus	C	Polymorphism	67289	67289	1	1	none	2	Indel	0.5	psbE–petL
Consensus		Polymorphism	67289	67289	1	1	none	2	Indel	0.5	psbE–petL
Consensus	A	Polymorphism	67288	67288	1	1	none	2	Indel	0.5	psbE–petL
Consensus		Polymorphism	67288	67288	1	1	none	2	Indel	0.5	psbE–petL
Consensus	A	Polymorphism	67287	67287	1	1	none	2	Indel	0.5	psbE–petL
Consensus		Polymorphism	67287	67287	1	1	none	2	Indel	0.5	psbE–petL
Consensus	A	Polymorphism	67286	67286	1	1	none	2	Indel	0.5	psbE–petL
Consensus		Polymorphism	67286	67286	1	1	none	2	Indel	0.5	psbE–petL
Consensus	T	Polymorphism	67285	67285	1	1	none	2	Indel	0.5	psbE–petL
Consensus		Polymorphism	67285	67285	1	1	none	2	Indel	0.5	psbE–petL
Consensus	C	Polymorphism	67284	67284	1	1	none	2	Indel	0.5	psbE–petL
Consensus		Polymorphism	67284	67284	1	1	none	2	Indel	0.5	psbE–petL
Consensus	A	Polymorphism	67283	67283	1	1	none	2	Indel	0.5	psbE–petL
Consensus		Polymorphism	67283	67283	1	1	none	2	Indel	0.5	psbE–petL
Consensus	A	Polymorphism	67282	67282	1	1	none	2	Indel	0.5	psbE–petL
Consensus		Polymorphism	67282	67282	1	1	none	2	Indel	0.5	psbE–petL
Consensus	G	Polymorphism	67281	67281	1	1	none	2	Indel	0.5	psbE–petL
Consensus		Polymorphism	67281	67281	1	1	none	2	Indel	0.5	psbE–petL
Consensus	G	Polymorphism	67280	67280	1	1	none	2	Indel	0.5	psbE–petL
Consensus		Polymorphism	67280	67280	1	1	none	2	Indel	0.5	psbE–petL
Consensus	T	Polymorphism	67279	67279	1	1	none	2	Indel	0.5	psbE–petL
Consensus		Polymorphism	67279	67279	1	1	none	2	Indel	0.5	psbE–petL
Consensus	T	Polymorphism	67278	67278	1	1	none	2	Indel	0.5	psbE–petL
Consensus		Polymorphism	67278	67278	1	1	none	2	Indel	0.5	psbE–petL
Consensus	A	Polymorphism	67277	67277	1	1	none	2	Indel	0.5	psbE–petL
Consensus		Polymorphism	67277	67277	1	1	none	2	Indel	0.5	psbE–petL
Consensus	A	Polymorphism	67276	67276	1	1	none	2	Indel	0.5	psbE–petL
Consensus		Polymorphism	67276	67276	1	1	none	2	Indel	0.5	psbE–petL
Consensus	C	Polymorphism	67275	67275	1	1	none	2	Indel	0.5	psbE–petL
Consensus		Polymorphism	67275	67275	1	1	none	2	Indel	0.5	psbE–petL
Consensus	T	Polymorphism	67274	67274	1	1	none	2	Indel	0.5	psbE–petL
Consensus		Polymorphism	67274	67274	1	1	none	2	Indel	0.5	psbE–petL
Consensus	T	Polymorphism	67273	67273	1	1	none	2	Indel	0.5	psbE–petL
Consensus		Polymorphism	67273	67273	1	1	none	2	Indel	0.5	psbE–petL
Consensus	T	Polymorphism	67272	67272	1	1	none	2	Indel	0.5	psbE–petL
Consensus		Polymorphism	67272	67272	1	1	none	2	Indel	0.5	psbE–petL
Consensus	C	Polymorphism	67271	67271	1	1	none	2	Indel	0.5	psbE–petL
Consensus		Polymorphism	67271	67271	1	1	none	2	Indel	0.5	psbE–petL
Consensus	A	Polymorphism	67170	67170	1	1	none	2	Indel	0.5	psbE–petL
Consensus		Polymorphism	67170	67170	1	1	none	2	Indel	0.5	psbE–petL
Consensus	A	Polymorphism	67169	67169	1	1	none	2	Indel	0.5	psbE–petL
Consensus		Polymorphism	67169	67169	1	1	none	2	Indel	0.5	psbE–petL
Consensus	T	Polymorphism	67168	67168	1	1	none	2	Indel	0.5	psbE–petL
Consensus		Polymorphism	67168	67168	1	1	none	2	Indel	0.5	psbE–petL
Consensus	A	Polymorphism	67167	67167	1	1	none	2	Indel	0.5	psbE–petL
Consensus		Polymorphism	67167	67167	1	1	none	2	Indel	0.5	psbE–petL
Consensus	A	Polymorphism	67166	67166	1	1	none	2	Indel	0.5	psbE–petL
Consensus		Polymorphism	67166	67166	1	1	none	2	Indel	0.5	psbE–petL
Consensus	A	Polymorphism	67165	67165	1	1	none	2	Indel	0.5	psbE–petL
Consensus		Polymorphism	67165	67165	1	1	none	2	Indel	0.5	psbE–petL
Consensus	C	Polymorphism	67164	67164	1	1	none	2	Indel	0.5	psbE–petL
Consensus		Polymorphism	67164	67164	1	1	none	2	Indel	0.5	psbE–petL
Consensus	T	Polymorphism	67163	67163	1	1	none	2	Indel	0.5	psbE–petL
Consensus		Polymorphism	67163	67163	1	1	none	2	Indel	0.5	psbE–petL
Consensus	A	Polymorphism	67162	67162	1	1	none	2	Indel	0.5	psbE–petL
Consensus		Polymorphism	67162	67162	1	1	none	2	Indel	0.5	psbE–petL
Consensus	A	Polymorphism	67161	67161	1	1	none	2	Indel	0.5	psbE–petL
Consensus		Polymorphism	67161	67161	1	1	none	2	Indel	0.5	psbE–petL
Consensus	A	Polymorphism	67160	67160	1	1	none	2	Indel	0.5	psbE–petL
Consensus		Polymorphism	67160	67160	1	1	none	2	Indel	0.5	psbE–petL
Consensus	G	Polymorphism	67159	67159	1	1	none	2	Indel	0.5	psbE–petL
Consensus		Polymorphism	67159	67159	1	1	none	2	Indel	0.5	psbE–petL
Consensus	A	Polymorphism	67158	67158	1	1	none	2	Indel	0.5	psbE–petL
Consensus		Polymorphism	67158	67158	1	1	none	2	Indel	0.5	psbE–petL
Consensus	A	Polymorphism	67157	67157	1	1	none	2	Indel	0.5	psbE–petL
Consensus		Polymorphism	67157	67157	1	1	none	2	Indel	0.5	psbE–petL
Consensus	A	Polymorphism	67156	67156	1	1	none	2	Indel	0.5	psbE–petL
Consensus		Polymorphism	67156	67156	1	1	none	2	Indel	0.5	psbE–petL
Consensus	T	Polymorphism	67155	67155	1	1	none	2	Indel	0.5	psbE–petL
Consensus		Polymorphism	67155	67155	1	1	none	2	Indel	0.5	psbE–petL
Consensus	A	Polymorphism	67154	67154	1	1	none	2	Indel	0.5	psbE–petL
Consensus		Polymorphism	67154	67154	1	1	none	2	Indel	0.5	psbE–petL
Consensus	A	Polymorphism	67153	67153	1	1	none	2	Indel	0.5	psbE–petL
Consensus		Polymorphism	67153	67153	1	1	none	2	Indel	0.5	psbE–petL
Consensus	A	Polymorphism	67152	67152	1	1	none	2	Indel	0.5	psbE–petL
Consensus		Polymorphism	67152	67152	1	1	none	2	Indel	0.5	psbE–petL
Consensus	A	Polymorphism	67151	67151	1	1	none	2	Indel	0.5	psbE–petL
Consensus		Polymorphism	67151	67151	1	1	none	2	Indel	0.5	psbE–petL
Consensus	G	Polymorphism	67150	67150	1	1	none	2	Indel	0.5	psbE–petL
Consensus		Polymorphism	67150	67150	1	1	none	2	Indel	0.5	psbE–petL
Consensus	T	Polymorphism	67149	67149	1	1	none	2	Indel	0.5	psbE–petL
Consensus		Polymorphism	67149	67149	1	1	none	2	Indel	0.5	psbE–petL
Consensus	A	Polymorphism	67148	67148	1	1	none	2	Indel	0.5	psbE–petL
Consensus		Polymorphism	67148	67148	1	1	none	2	Indel	0.5	psbE–petL
Consensus	A	Polymorphism	67147	67147	1	1	none	2	Indel	0.5	psbE–petL
Consensus		Polymorphism	67147	67147	1	1	none	2	Indel	0.5	psbE–petL
Consensus	A	Polymorphism	67146	67146	1	1	none	2	Indel	0.5	psbE–petL
Consensus		Polymorphism	67146	67146	1	1	none	2	Indel	0.5	psbE–petL
Consensus	C	Polymorphism	67145	67145	1	1	none	2	Indel	0.5	psbE–petL
Consensus		Polymorphism	67145	67145	1	1	none	2	Indel	0.5	psbE–petL
Consensus	T	Polymorphism	67144	67144	1	1	none	2	Indel	0.5	psbE–petL
Consensus		Polymorphism	67144	67144	1	1	none	2	Indel	0.5	psbE–petL
Consensus	A	Polymorphism	67143	67143	1	1	none	2	Indel	0.5	psbE–petL
Consensus		Polymorphism	67143	67143	1	1	none	2	Indel	0.5	psbE–petL
Consensus	A	Polymorphism	67142	67142	1	1	none	2	Indel	0.5	psbE–petL
Consensus		Polymorphism	67142	67142	1	1	none	2	Indel	0.5	psbE–petL
Consensus	A	Polymorphism	67141	67141	1	1	none	2	Indel	0.5	psbE–petL
Consensus		Polymorphism	67141	67141	1	1	none	2	Indel	0.5	psbE–petL
Consensus	T	Polymorphism	66982	66982	1	1	none	2	Indel	0.5	psbE–petL
Consensus		Polymorphism	66982	66982	1	1	none	2	Indel	0.5	psbE–petL
Consensus	T	Polymorphism	66981	66981	1	1	none	2	Indel	0.5	psbE–petL
Consensus		Polymorphism	66981	66981	1	1	none	2	Indel	0.5	psbE–petL
Consensus	C	Polymorphism	66980	66980	1	1	none	2	Indel	0.5	psbE–petL
Consensus		Polymorphism	66980	66980	1	1	none	2	Indel	0.5	psbE–petL
Consensus	C	Polymorphism	66979	66979	1	1	none	2	Indel	0.5	psbE–petL
Consensus		Polymorphism	66979	66979	1	1	none	2	Indel	0.5	psbE–petL
Consensus	T	Polymorphism	66978	66978	1	1	none	2	Indel	0.5	psbE–petL
Consensus		Polymorphism	66978	66978	1	1	none	2	Indel	0.5	psbE–petL
Consensus	T	Polymorphism	66977	66977	1	1	none	2	Indel	0.5	psbE–petL
Consensus		Polymorphism	66977	66977	1	1	none	2	Indel	0.5	psbE–petL
Consensus	T	Polymorphism	66976	66976	1	1	none	2	Indel	0.5	psbE–petL
Consensus		Polymorphism	66976	66976	1	1	none	2	Indel	0.5	psbE–petL
Consensus	T	Polymorphism	66975	66975	1	1	none	2	Indel	0.5	psbE–petL
Consensus		Polymorphism	66975	66975	1	1	none	2	Indel	0.5	psbE–petL
Consensus	A	Polymorphism	66974	66974	1	1	none	2	Indel	0.5	psbE–petL
Consensus		Polymorphism	66974	66974	1	1	none	2	Indel	0.5	psbE–petL
Consensus	T	Polymorphism	66973	66973	1	1	none	2	Indel	0.5	psbE–petL
Consensus		Polymorphism	66973	66973	1	1	none	2	Indel	0.5	psbE–petL
Consensus	A	Polymorphism	66972	66972	1	1	none	2	Indel	0.5	psbE–petL
Consensus		Polymorphism	66972	66972	1	1	none	2	Indel	0.5	psbE–petL
Consensus	T	Polymorphism	66971	66971	1	1	none	2	Indel	0.5	psbE–petL
Consensus		Polymorphism	66971	66971	1	1	none	2	Indel	0.5	psbE–petL
Consensus	T	Polymorphism	66970	66970	1	1	none	2	Indel	0.5	psbE–petL
Consensus		Polymorphism	66970	66970	1	1	none	2	Indel	0.5	psbE–petL
Consensus	G	Polymorphism	66969	66969	1	1	none	2	Indel	0.5	psbE–petL
Consensus		Polymorphism	66969	66969	1	1	none	2	Indel	0.5	psbE–petL
Consensus	T	Polymorphism	66968	66968	1	1	none	2	Indel	0.5	psbE–petL
Consensus		Polymorphism	66968	66968	1	1	none	2	Indel	0.5	psbE–petL
Consensus	A	Polymorphism	66967	66967	1	1	none	2	Indel	0.5	psbE–petL
Consensus		Polymorphism	66967	66967	1	1	none	2	Indel	0.5	psbE–petL
Consensus	T	Polymorphism	66966	66966	1	1	none	2	Indel	0.5	psbE–petL
Consensus		Polymorphism	66966	66966	1	1	none	2	Indel	0.5	psbE–petL
Consensus	C	Polymorphism	66965	66965	1	1	none	2	Indel	0.5	psbE–petL
Consensus		Polymorphism	66965	66965	1	1	none	2	Indel	0.5	psbE–petL
Consensus	T	Polymorphism	66964	66964	1	1	none	2	Indel	0.5	psbE–petL
Consensus		Polymorphism	66964	66964	1	1	none	2	Indel	0.5	psbE–petL
Consensus	G	Polymorphism	66963	66963	1	1	none	2	Indel	0.5	psbE–petL
Consensus		Polymorphism	66963	66963	1	1	none	2	Indel	0.5	psbE–petL
Consensus	G	Polymorphism	66195	66195	1	1	none	2	Indel	0.5	psbJ–psbL
Consensus		Polymorphism	66195	66195	1	1	none	2	Indel	0.5	psbJ–psbL
Consensus	T	Polymorphism	65839	65839	1	1	none	2	Indel	0.5	petA–psbJ
Consensus		Polymorphism	65839	65839	1	1	none	2	Indel	0.5	petA–psbJ
Consensus	A	Polymorphism	65838	65838	1	1	none	2	Indel	0.5	petA–psbJ
Consensus		Polymorphism	65838	65838	1	1	none	2	Indel	0.5	petA–psbJ
Consensus	G	Polymorphism	65837	65837	1	1	none	2	Indel	0.5	petA–psbJ
Consensus		Polymorphism	65837	65837	1	1	none	2	Indel	0.5	petA–psbJ
Consensus	G	Polymorphism	65836	65836	1	1	none	2	Indel	0.5	petA–psbJ
Consensus		Polymorphism	65836	65836	1	1	none	2	Indel	0.5	petA–psbJ
Consensus	T	Polymorphism	65835	65835	1	1	none	2	Indel	0.5	petA–psbJ
Consensus		Polymorphism	65835	65835	1	1	none	2	Indel	0.5	petA–psbJ
Consensus	T	Polymorphism	65834	65834	1	1	none	2	Indel	0.5	petA–psbJ
Consensus		Polymorphism	65834	65834	1	1	none	2	Indel	0.5	petA–psbJ
Consensus	T	Polymorphism	65833	65833	1	1	none	2	Indel	0.5	petA–psbJ
Consensus		Polymorphism	65833	65833	1	1	none	2	Indel	0.5	petA–psbJ
Consensus	A	Polymorphism	65832	65832	1	1	none	2	Indel	0.5	petA–psbJ
Consensus		Polymorphism	65832	65832	1	1	none	2	Indel	0.5	petA–psbJ
Consensus	T	Polymorphism	65831	65831	1	1	none	2	Indel	0.5	petA–psbJ
Consensus		Polymorphism	65831	65831	1	1	none	2	Indel	0.5	petA–psbJ
Consensus	G	Polymorphism	65652	65652	1	1	none	2	Indel	0.5	petA–psbJ
Consensus		Polymorphism	65652	65652	1	1	none	2	Indel	0.5	petA–psbJ
Consensus	A	Polymorphism	65486	65486	1	1	none	2	Indel	0.5	petA–psbJ
Consensus		Polymorphism	65486	65486	1	1	none	2	Indel	0.5	petA–psbJ
Consensus	T	Polymorphism	65485	65485	1	1	none	2	Indel	0.5	petA–psbJ
Consensus		Polymorphism	65485	65485	1	1	none	2	Indel	0.5	petA–psbJ
Consensus	A	Polymorphism	65484	65484	1	1	none	2	Indel	0.5	petA–psbJ
Consensus		Polymorphism	65484	65484	1	1	none	2	Indel	0.5	petA–psbJ
Consensus	T	Polymorphism	65483	65483	1	1	none	2	Indel	0.5	petA–psbJ
Consensus		Polymorphism	65483	65483	1	1	none	2	Indel	0.5	petA–psbJ
Consensus	C	Polymorphism	65482	65482	1	1	none	2	Indel	0.5	petA–psbJ
Consensus		Polymorphism	65482	65482	1	1	none	2	Indel	0.5	petA–psbJ
Consensus	T	Polymorphism	65481	65481	1	1	none	2	Indel	0.5	petA–psbJ
Consensus		Polymorphism	65481	65481	1	1	none	2	Indel	0.5	petA–psbJ
Consensus	T	Polymorphism	65480	65480	1	1	none	2	Indel	0.5	petA–psbJ
Consensus		Polymorphism	65480	65480	1	1	none	2	Indel	0.5	petA–psbJ
Consensus	T	Polymorphism	65479	65479	1	1	none	2	Indel	0.5	petA–psbJ
Consensus		Polymorphism	65479	65479	1	1	none	2	Indel	0.5	petA–psbJ
Consensus	C	Polymorphism	65478	65478	1	1	none	2	Indel	0.5	petA–psbJ
Consensus		Polymorphism	65478	65478	1	1	none	2	Indel	0.5	petA–psbJ
Consensus	T	Polymorphism	65477	65477	1	1	none	2	Indel	0.5	petA–psbJ
Consensus		Polymorphism	65477	65477	1	1	none	2	Indel	0.5	petA–psbJ
Consensus	T	Polymorphism	65476	65476	1	1	none	2	Indel	0.5	petA–psbJ
Consensus		Polymorphism	65476	65476	1	1	none	2	Indel	0.5	petA–psbJ
Consensus	T	Polymorphism	65475	65475	1	1	none	2	Indel	0.5	petA–psbJ
Consensus		Polymorphism	65475	65475	1	1	none	2	Indel	0.5	petA–psbJ
Consensus	T	Polymorphism	65029	65029	1	1	none	2	Indel	0.5	petA–psbJ
Consensus		Polymorphism	65029	65029	1	1	none	2	Indel	0.5	petA–psbJ
Consensus	T	Polymorphism	65028	65028	1	1	none	2	Indel	0.5	petA–psbJ
Consensus		Polymorphism	65028	65028	1	1	none	2	Indel	0.5	petA–psbJ
Consensus	T	Polymorphism	65027	65027	1	1	none	2	Indel	0.5	petA–psbJ
Consensus		Polymorphism	65027	65027	1	1	none	2	Indel	0.5	petA–psbJ
Consensus	G	Polymorphism	62659	62659	1	1	none	2	Indel	0.5	ycf4–cemA
Consensus		Polymorphism	62659	62659	1	1	none	2	Indel	0.5	ycf4–cemA
Consensus	T	Polymorphism	62658	62658	1	1	none	2	Indel	0.5	ycf4–cemA
Consensus		Polymorphism	62658	62658	1	1	none	2	Indel	0.5	ycf4–cemA
Consensus	T	Polymorphism	62657	62657	1	1	none	2	Indel	0.5	ycf4–cemA
Consensus		Polymorphism	62657	62657	1	1	none	2	Indel	0.5	ycf4–cemA
Consensus	C	Polymorphism	62656	62656	1	1	none	2	Indel	0.5	ycf4–cemA
Consensus		Polymorphism	62656	62656	1	1	none	2	Indel	0.5	ycf4–cemA
Consensus	T	Polymorphism	62655	62655	1	1	none	2	Indel	0.5	ycf4–cemA
Consensus		Polymorphism	62655	62655	1	1	none	2	Indel	0.5	ycf4–cemA
Consensus	G	Polymorphism	62654	62654	1	1	none	2	Indel	0.5	ycf4–cemA
Consensus		Polymorphism	62654	62654	1	1	none	2	Indel	0.5	ycf4–cemA
Consensus	C	Polymorphism	62653	62653	1	1	none	2	Indel	0.5	ycf4–cemA
Consensus		Polymorphism	62653	62653	1	1	none	2	Indel	0.5	ycf4–cemA
Consensus	T	Polymorphism	62652	62652	1	1	none	2	Indel	0.5	ycf4–cemA
Consensus		Polymorphism	62652	62652	1	1	none	2	Indel	0.5	ycf4–cemA
Consensus	T	Polymorphism	62651	62651	1	1	none	2	Indel	0.5	ycf4–cemA
Consensus		Polymorphism	62651	62651	1	1	none	2	Indel	0.5	ycf4–cemA
Consensus	G	Polymorphism	62650	62650	1	1	none	2	Indel	0.5	ycf4–cemA
Consensus		Polymorphism	62650	62650	1	1	none	2	Indel	0.5	ycf4–cemA
Consensus	G	Polymorphism	62649	62649	1	1	none	2	Indel	0.5	ycf4–cemA
Consensus		Polymorphism	62649	62649	1	1	none	2	Indel	0.5	ycf4–cemA
Consensus	A	Polymorphism	62648	62648	1	1	none	2	Indel	0.5	ycf4–cemA
Consensus		Polymorphism	62648	62648	1	1	none	2	Indel	0.5	ycf4–cemA
Consensus	A	Polymorphism	62647	62647	1	1	none	2	Indel	0.5	ycf4–cemA
Consensus		Polymorphism	62647	62647	1	1	none	2	Indel	0.5	ycf4–cemA
Consensus	T	Polymorphism	62646	62646	1	1	none	2	Indel	0.5	ycf4–cemA
Consensus		Polymorphism	62646	62646	1	1	none	2	Indel	0.5	ycf4–cemA
Consensus	G	Polymorphism	62645	62645	1	1	none	2	Indel	0.5	ycf4–cemA
Consensus		Polymorphism	62645	62645	1	1	none	2	Indel	0.5	ycf4–cemA
Consensus	G	Polymorphism	62644	62644	1	1	none	2	Indel	0.5	ycf4–cemA
Consensus		Polymorphism	62644	62644	1	1	none	2	Indel	0.5	ycf4–cemA
Consensus	C	Polymorphism	62643	62643	1	1	none	2	Indel	0.5	ycf4–cemA
Consensus		Polymorphism	62643	62643	1	1	none	2	Indel	0.5	ycf4–cemA
Consensus	C	Polymorphism	62642	62642	1	1	none	2	Indel	0.5	ycf4–cemA
Consensus		Polymorphism	62642	62642	1	1	none	2	Indel	0.5	ycf4–cemA
Consensus	T	Polymorphism	62641	62641	1	1	none	2	Indel	0.5	ycf4–cemA
Consensus		Polymorphism	62641	62641	1	1	none	2	Indel	0.5	ycf4–cemA
Consensus	A	Polymorphism	62640	62640	1	1	none	2	Indel	0.5	ycf4–cemA
Consensus		Polymorphism	62640	62640	1	1	none	2	Indel	0.5	ycf4–cemA
Consensus	G	Polymorphism	62639	62639	1	1	none	2	Indel	0.5	ycf4–cemA
Consensus		Polymorphism	62639	62639	1	1	none	2	Indel	0.5	ycf4–cemA
Consensus	G	Polymorphism	62638	62638	1	1	none	2	Indel	0.5	ycf4–cemA
Consensus		Polymorphism	62638	62638	1	1	none	2	Indel	0.5	ycf4–cemA
Consensus	A	Polymorphism	62637	62637	1	1	none	2	Indel	0.5	ycf4–cemA
Consensus		Polymorphism	62637	62637	1	1	none	2	Indel	0.5	ycf4–cemA
Consensus	A	Polymorphism	62636	62636	1	1	none	2	Indel	0.5	ycf4–cemA
Consensus		Polymorphism	62636	62636	1	1	none	2	Indel	0.5	ycf4–cemA
Consensus	A	Polymorphism	62635	62635	1	1	none	2	Indel	0.5	ycf4–cemA
Consensus		Polymorphism	62635	62635	1	1	none	2	Indel	0.5	ycf4–cemA
Consensus	T	Polymorphism	62634	62634	1	1	none	2	Indel	0.5	ycf4–cemA
Consensus		Polymorphism	62634	62634	1	1	none	2	Indel	0.5	ycf4–cemA
Consensus	T	Polymorphism	62633	62633	1	1	none	2	Indel	0.5	ycf4–cemA
Consensus		Polymorphism	62633	62633	1	1	none	2	Indel	0.5	ycf4–cemA
Consensus	A	Polymorphism	62632	62632	1	1	none	2	Indel	0.5	ycf4–cemA
Consensus		Polymorphism	62632	62632	1	1	none	2	Indel	0.5	ycf4–cemA
Consensus	A	Polymorphism	62631	62631	1	1	none	2	Indel	0.5	ycf4–cemA
Consensus		Polymorphism	62631	62631	1	1	none	2	Indel	0.5	ycf4–cemA
Consensus	G	Polymorphism	62630	62630	1	1	none	2	Indel	0.5	ycf4–cemA
Consensus		Polymorphism	62630	62630	1	1	none	2	Indel	0.5	ycf4–cemA
Consensus	A	Polymorphism	62629	62629	1	1	none	2	Indel	0.5	ycf4–cemA
Consensus		Polymorphism	62629	62629	1	1	none	2	Indel	0.5	ycf4–cemA
Consensus	A	Polymorphism	62628	62628	1	1	none	2	Indel	0.5	ycf4–cemA
Consensus		Polymorphism	62628	62628	1	1	none	2	Indel	0.5	ycf4–cemA
Consensus	A	Polymorphism	62627	62627	1	1	none	2	Indel	0.5	ycf4–cemA
Consensus		Polymorphism	62627	62627	1	1	none	2	Indel	0.5	ycf4–cemA
Consensus	A	Polymorphism	62626	62626	1	1	none	2	Indel	0.5	ycf4–cemA
Consensus		Polymorphism	62626	62626	1	1	none	2	Indel	0.5	ycf4–cemA
Consensus	T	Polymorphism	62625	62625	1	1	none	2	Indel	0.5	ycf4–cemA
Consensus		Polymorphism	62625	62625	1	1	none	2	Indel	0.5	ycf4–cemA
Consensus	A	Polymorphism	62624	62624	1	1	none	2	Indel	0.5	ycf4–cemA
Consensus		Polymorphism	62624	62624	1	1	none	2	Indel	0.5	ycf4–cemA
Consensus	A	Polymorphism	62623	62623	1	1	none	2	Indel	0.5	ycf4–cemA
Consensus		Polymorphism	62623	62623	1	1	none	2	Indel	0.5	ycf4–cemA
Consensus	A	Polymorphism	62622	62622	1	1	none	2	Indel	0.5	ycf4–cemA
Consensus		Polymorphism	62622	62622	1	1	none	2	Indel	0.5	ycf4–cemA
Consensus	G	Polymorphism	62621	62621	1	1	none	2	Indel	0.5	ycf4–cemA
Consensus		Polymorphism	62621	62621	1	1	none	2	Indel	0.5	ycf4–cemA
Consensus	A	Polymorphism	62620	62620	1	1	none	2	Indel	0.5	ycf4–cemA
Consensus		Polymorphism	62620	62620	1	1	none	2	Indel	0.5	ycf4–cemA
Consensus	T	Polymorphism	62619	62619	1	1	none	2	Indel	0.5	ycf4–cemA
Consensus		Polymorphism	62619	62619	1	1	none	2	Indel	0.5	ycf4–cemA
Consensus	A	Polymorphism	62618	62618	1	1	none	2	Indel	0.5	ycf4–cemA
Consensus		Polymorphism	62618	62618	1	1	none	2	Indel	0.5	ycf4–cemA
Consensus	A	Polymorphism	62617	62617	1	1	none	2	Indel	0.5	ycf4–cemA
Consensus		Polymorphism	62617	62617	1	1	none	2	Indel	0.5	ycf4–cemA
Consensus	A	Polymorphism	62616	62616	1	1	none	2	Indel	0.5	ycf4–cemA
Consensus		Polymorphism	62616	62616	1	1	none	2	Indel	0.5	ycf4–cemA
Consensus	A	Polymorphism	62615	62615	1	1	none	2	Indel	0.5	ycf4–cemA
Consensus		Polymorphism	62615	62615	1	1	none	2	Indel	0.5	ycf4–cemA
Consensus	C	Polymorphism	62614	62614	1	1	none	2	Indel	0.5	ycf4–cemA
Consensus		Polymorphism	62614	62614	1	1	none	2	Indel	0.5	ycf4–cemA
Consensus	T	Polymorphism	62613	62613	1	1	none	2	Indel	0.5	ycf4–cemA
Consensus		Polymorphism	62613	62613	1	1	none	2	Indel	0.5	ycf4–cemA
Consensus	T	Polymorphism	62612	62612	1	1	none	2	Indel	0.5	ycf4–cemA
Consensus		Polymorphism	62612	62612	1	1	none	2	Indel	0.5	ycf4–cemA
Consensus	A	Polymorphism	62611	62611	1	1	none	2	Indel	0.5	ycf4–cemA
Consensus		Polymorphism	62611	62611	1	1	none	2	Indel	0.5	ycf4–cemA
Consensus	A	Polymorphism	62610	62610	1	1	none	2	Indel	0.5	ycf4–cemA
Consensus		Polymorphism	62610	62610	1	1	none	2	Indel	0.5	ycf4–cemA
Consensus	G	Polymorphism	62609	62609	1	1	none	2	Indel	0.5	ycf4–cemA
Consensus		Polymorphism	62609	62609	1	1	none	2	Indel	0.5	ycf4–cemA
Consensus	C	Polymorphism	62608	62608	1	1	none	2	Indel	0.5	ycf4–cemA
Consensus		Polymorphism	62608	62608	1	1	none	2	Indel	0.5	ycf4–cemA
Consensus	T	Polymorphism	62607	62607	1	1	none	2	Indel	0.5	ycf4–cemA
Consensus		Polymorphism	62607	62607	1	1	none	2	Indel	0.5	ycf4–cemA
Consensus	T	Polymorphism	62606	62606	1	1	none	2	Indel	0.5	ycf4–cemA
Consensus		Polymorphism	62606	62606	1	1	none	2	Indel	0.5	ycf4–cemA
Consensus	T	Polymorphism	62605	62605	1	1	none	2	Indel	0.5	ycf4–cemA
Consensus		Polymorphism	62605	62605	1	1	none	2	Indel	0.5	ycf4–cemA
Consensus	C	Polymorphism	62604	62604	1	1	none	2	Indel	0.5	ycf4–cemA
Consensus		Polymorphism	62604	62604	1	1	none	2	Indel	0.5	ycf4–cemA
Consensus	T	Polymorphism	62603	62603	1	1	none	2	Indel	0.5	ycf4–cemA
Consensus		Polymorphism	62603	62603	1	1	none	2	Indel	0.5	ycf4–cemA
Consensus	A	Polymorphism	62602	62602	1	1	none	2	Indel	0.5	ycf4–cemA
Consensus		Polymorphism	62602	62602	1	1	none	2	Indel	0.5	ycf4–cemA
Consensus	A	Polymorphism	62601	62601	1	1	none	2	Indel	0.5	ycf4–cemA
Consensus		Polymorphism	62601	62601	1	1	none	2	Indel	0.5	ycf4–cemA
Consensus	A	Polymorphism	62600	62600	1	1	none	2	Indel	0.5	ycf4–cemA
Consensus		Polymorphism	62600	62600	1	1	none	2	Indel	0.5	ycf4–cemA
Consensus	G	Polymorphism	62599	62599	1	1	none	2	Indel	0.5	ycf4–cemA
Consensus		Polymorphism	62599	62599	1	1	none	2	Indel	0.5	ycf4–cemA
Consensus	T	Polymorphism	62598	62598	1	1	none	2	Indel	0.5	ycf4–cemA
Consensus		Polymorphism	62598	62598	1	1	none	2	Indel	0.5	ycf4–cemA
Consensus	G	Polymorphism	62597	62597	1	1	none	2	Indel	0.5	ycf4–cemA
Consensus		Polymorphism	62597	62597	1	1	none	2	Indel	0.5	ycf4–cemA
Consensus	A	Polymorphism	62596	62596	1	1	none	2	Indel	0.5	ycf4–cemA
Consensus		Polymorphism	62596	62596	1	1	none	2	Indel	0.5	ycf4–cemA
Consensus	C	Polymorphism	62595	62595	1	1	none	2	Indel	0.5	ycf4–cemA
Consensus		Polymorphism	62595	62595	1	1	none	2	Indel	0.5	ycf4–cemA
Consensus	A	Polymorphism	62594	62594	1	1	none	2	Indel	0.5	ycf4–cemA
Consensus		Polymorphism	62594	62594	1	1	none	2	Indel	0.5	ycf4–cemA
Consensus	G	Polymorphism	62593	62593	1	1	none	2	Indel	0.5	ycf4–cemA
Consensus		Polymorphism	62593	62593	1	1	none	2	Indel	0.5	ycf4–cemA
Consensus	A	Polymorphism	62592	62592	1	1	none	2	Indel	0.5	ycf4–cemA
Consensus		Polymorphism	62592	62592	1	1	none	2	Indel	0.5	ycf4–cemA
Consensus	T	Polymorphism	62591	62591	1	1	none	2	Indel	0.5	ycf4–cemA
Consensus		Polymorphism	62591	62591	1	1	none	2	Indel	0.5	ycf4–cemA
Consensus	T	Polymorphism	62590	62590	1	1	none	2	Indel	0.5	ycf4–cemA
Consensus		Polymorphism	62590	62590	1	1	none	2	Indel	0.5	ycf4–cemA
Consensus	G	Polymorphism	62589	62589	1	1	none	2	Indel	0.5	ycf4–cemA
Consensus		Polymorphism	62589	62589	1	1	none	2	Indel	0.5	ycf4–cemA
Consensus	G	Polymorphism	62588	62588	1	1	none	2	Indel	0.5	ycf4–cemA
Consensus		Polymorphism	62588	62588	1	1	none	2	Indel	0.5	ycf4–cemA
Consensus	C	Polymorphism	62587	62587	1	1	none	2	Indel	0.5	ycf4–cemA
Consensus		Polymorphism	62587	62587	1	1	none	2	Indel	0.5	ycf4–cemA
Consensus	G	Polymorphism	62586	62586	1	1	none	2	Indel	0.5	ycf4–cemA
Consensus		Polymorphism	62586	62586	1	1	none	2	Indel	0.5	ycf4–cemA
Consensus	T	Polymorphism	62585	62585	1	1	none	2	Indel	0.5	ycf4–cemA
Consensus		Polymorphism	62585	62585	1	1	none	2	Indel	0.5	ycf4–cemA
Consensus	C	Polymorphism	62584	62584	1	1	none	2	Indel	0.5	ycf4–cemA
Consensus		Polymorphism	62584	62584	1	1	none	2	Indel	0.5	ycf4–cemA
Consensus	G	Polymorphism	62583	62583	1	1	none	2	Indel	0.5	ycf4–cemA
Consensus		Polymorphism	62583	62583	1	1	none	2	Indel	0.5	ycf4–cemA
Consensus	C	Polymorphism	62582	62582	1	1	none	2	Indel	0.5	ycf4–cemA
Consensus		Polymorphism	62582	62582	1	1	none	2	Indel	0.5	ycf4–cemA
Consensus	G	Polymorphism	62581	62581	1	1	none	2	Indel	0.5	ycf4–cemA
Consensus		Polymorphism	62581	62581	1	1	none	2	Indel	0.5	ycf4–cemA
Consensus	C	Polymorphism	62580	62580	1	1	none	2	Indel	0.5	ycf4–cemA
Consensus		Polymorphism	62580	62580	1	1	none	2	Indel	0.5	ycf4–cemA
Consensus	C	Polymorphism	62579	62579	1	1	none	2	Indel	0.5	ycf4–cemA
Consensus		Polymorphism	62579	62579	1	1	none	2	Indel	0.5	ycf4–cemA
Consensus	C	Polymorphism	62578	62578	1	1	none	2	Indel	0.5	ycf4–cemA
Consensus		Polymorphism	62578	62578	1	1	none	2	Indel	0.5	ycf4–cemA
Consensus	C	Polymorphism	62577	62577	1	1	none	2	Indel	0.5	ycf4–cemA
Consensus		Polymorphism	62577	62577	1	1	none	2	Indel	0.5	ycf4–cemA
Consensus	T	Polymorphism	62576	62576	1	1	none	2	Indel	0.5	ycf4–cemA
Consensus		Polymorphism	62576	62576	1	1	none	2	Indel	0.5	ycf4–cemA
Consensus	A	Polymorphism	62575	62575	1	1	none	2	Indel	0.5	ycf4–cemA
Consensus		Polymorphism	62575	62575	1	1	none	2	Indel	0.5	ycf4–cemA
Consensus	T	Polymorphism	62574	62574	1	1	none	2	Indel	0.5	ycf4–cemA
Consensus		Polymorphism	62574	62574	1	1	none	2	Indel	0.5	ycf4–cemA
Consensus	C	Polymorphism	62573	62573	1	1	none	2	Indel	0.5	ycf4–cemA
Consensus		Polymorphism	62573	62573	1	1	none	2	Indel	0.5	ycf4–cemA
Consensus	C	Polymorphism	62572	62572	1	1	none	2	Indel	0.5	ycf4–cemA
Consensus		Polymorphism	62572	62572	1	1	none	2	Indel	0.5	ycf4–cemA
Consensus	C	Polymorphism	62571	62571	1	1	none	2	Indel	0.5	ycf4–cemA
Consensus		Polymorphism	62571	62571	1	1	none	2	Indel	0.5	ycf4–cemA
Consensus	A	Polymorphism	62570	62570	1	1	none	2	Indel	0.5	ycf4–cemA
Consensus		Polymorphism	62570	62570	1	1	none	2	Indel	0.5	ycf4–cemA
Consensus	T	Polymorphism	62569	62569	1	1	none	2	Indel	0.5	ycf4–cemA
Consensus		Polymorphism	62569	62569	1	1	none	2	Indel	0.5	ycf4–cemA
Consensus	A	Polymorphism	62568	62568	1	1	none	2	Indel	0.5	ycf4–cemA
Consensus		Polymorphism	62568	62568	1	1	none	2	Indel	0.5	ycf4–cemA
Consensus	G	Polymorphism	62567	62567	1	1	none	2	Indel	0.5	ycf4–cemA
Consensus		Polymorphism	62567	62567	1	1	none	2	Indel	0.5	ycf4–cemA
Consensus	T	Polymorphism	62566	62566	1	1	none	2	Indel	0.5	ycf4–cemA
Consensus		Polymorphism	62566	62566	1	1	none	2	Indel	0.5	ycf4–cemA
Consensus	T	Polymorphism	62565	62565	1	1	none	2	Indel	0.5	ycf4–cemA
Consensus		Polymorphism	62565	62565	1	1	none	2	Indel	0.5	ycf4–cemA
Consensus	A	Polymorphism	62564	62564	1	1	none	2	Indel	0.5	ycf4–cemA
Consensus		Polymorphism	62564	62564	1	1	none	2	Indel	0.5	ycf4–cemA
Consensus	A	Polymorphism	62563	62563	1	1	none	2	Indel	0.5	ycf4–cemA
Consensus		Polymorphism	62563	62563	1	1	none	2	Indel	0.5	ycf4–cemA
Consensus	G	Polymorphism	62562	62562	1	1	none	2	Indel	0.5	ycf4–cemA
Consensus		Polymorphism	62562	62562	1	1	none	2	Indel	0.5	ycf4–cemA
Consensus	T	Polymorphism	62561	62561	1	1	none	2	Indel	0.5	ycf4–cemA
Consensus		Polymorphism	62561	62561	1	1	none	2	Indel	0.5	ycf4–cemA
Consensus	T	Polymorphism	62560	62560	1	1	none	2	Indel	0.5	ycf4–cemA
Consensus		Polymorphism	62560	62560	1	1	none	2	Indel	0.5	ycf4–cemA
Consensus	T	Polymorphism	62559	62559	1	1	none	2	Indel	0.5	ycf4–cemA
Consensus		Polymorphism	62559	62559	1	1	none	2	Indel	0.5	ycf4–cemA
Consensus	C	Polymorphism	62558	62558	1	1	none	2	Indel	0.5	ycf4–cemA
Consensus		Polymorphism	62558	62558	1	1	none	2	Indel	0.5	ycf4–cemA
Consensus	C	Polymorphism	62557	62557	1	1	none	2	Indel	0.5	ycf4–cemA
Consensus		Polymorphism	62557	62557	1	1	none	2	Indel	0.5	ycf4–cemA
Consensus	G	Polymorphism	62556	62556	1	1	none	2	Indel	0.5	ycf4–cemA
Consensus		Polymorphism	62556	62556	1	1	none	2	Indel	0.5	ycf4–cemA
Consensus	G	Polymorphism	62555	62555	1	1	none	2	Indel	0.5	ycf4–cemA
Consensus		Polymorphism	62555	62555	1	1	none	2	Indel	0.5	ycf4–cemA
Consensus	A	Polymorphism	62554	62554	1	1	none	2	Indel	0.5	ycf4–cemA
Consensus		Polymorphism	62554	62554	1	1	none	2	Indel	0.5	ycf4–cemA
Consensus	T	Polymorphism	62553	62553	1	1	none	2	Indel	0.5	ycf4–cemA
Consensus		Polymorphism	62553	62553	1	1	none	2	Indel	0.5	ycf4–cemA
Consensus	T	Polymorphism	62552	62552	1	1	none	2	Indel	0.5	ycf4–cemA
Consensus		Polymorphism	62552	62552	1	1	none	2	Indel	0.5	ycf4–cemA
Consensus	T	Polymorphism	62551	62551	1	1	none	2	Indel	0.5	ycf4–cemA
Consensus		Polymorphism	62551	62551	1	1	none	2	Indel	0.5	ycf4–cemA
Consensus	T	Polymorphism	62550	62550	1	1	none	2	Indel	0.5	ycf4–cemA
Consensus		Polymorphism	62550	62550	1	1	none	2	Indel	0.5	ycf4–cemA
Consensus	T	Polymorphism	62549	62549	1	1	none	2	Indel	0.5	ycf4–cemA
Consensus		Polymorphism	62549	62549	1	1	none	2	Indel	0.5	ycf4–cemA
Consensus	C	Polymorphism	62548	62548	1	1	none	2	Indel	0.5	ycf4–cemA
Consensus		Polymorphism	62548	62548	1	1	none	2	Indel	0.5	ycf4–cemA
Consensus	T	Polymorphism	62547	62547	1	1	none	2	Indel	0.5	ycf4–cemA
Consensus		Polymorphism	62547	62547	1	1	none	2	Indel	0.5	ycf4–cemA
Consensus	C	Polymorphism	62546	62546	1	1	none	2	Indel	0.5	ycf4–cemA
Consensus		Polymorphism	62546	62546	1	1	none	2	Indel	0.5	ycf4–cemA
Consensus	C	Polymorphism	62545	62545	1	1	none	2	Indel	0.5	ycf4–cemA
Consensus		Polymorphism	62545	62545	1	1	none	2	Indel	0.5	ycf4–cemA
Consensus	T	Polymorphism	62544	62544	1	1	none	2	Indel	0.5	ycf4–cemA
Consensus		Polymorphism	62544	62544	1	1	none	2	Indel	0.5	ycf4–cemA
Consensus	T	Polymorphism	62543	62543	1	1	none	2	Indel	0.5	ycf4–cemA
Consensus		Polymorphism	62543	62543	1	1	none	2	Indel	0.5	ycf4–cemA
Consensus	A	Polymorphism	62542	62542	1	1	none	2	Indel	0.5	ycf4–cemA
Consensus		Polymorphism	62542	62542	1	1	none	2	Indel	0.5	ycf4–cemA
Consensus	A	Polymorphism	62541	62541	1	1	none	2	Indel	0.5	ycf4–cemA
Consensus		Polymorphism	62541	62541	1	1	none	2	Indel	0.5	ycf4–cemA
Consensus	G	Polymorphism	62540	62540	1	1	none	2	Indel	0.5	ycf4–cemA
Consensus		Polymorphism	62540	62540	1	1	none	2	Indel	0.5	ycf4–cemA
Consensus	A	Polymorphism	62539	62539	1	1	none	2	Indel	0.5	ycf4–cemA
Consensus		Polymorphism	62539	62539	1	1	none	2	Indel	0.5	ycf4–cemA
Consensus	A	Polymorphism	62538	62538	1	1	none	2	Indel	0.5	ycf4–cemA
Consensus		Polymorphism	62538	62538	1	1	none	2	Indel	0.5	ycf4–cemA
Consensus	A	Polymorphism	62537	62537	1	1	none	2	Indel	0.5	ycf4–cemA
Consensus		Polymorphism	62537	62537	1	1	none	2	Indel	0.5	ycf4–cemA
Consensus	A	Polymorphism	62536	62536	1	1	none	2	Indel	0.5	ycf4–cemA
Consensus		Polymorphism	62536	62536	1	1	none	2	Indel	0.5	ycf4–cemA
Consensus	A	Polymorphism	62535	62535	1	1	none	2	Indel	0.5	ycf4–cemA
Consensus		Polymorphism	62535	62535	1	1	none	2	Indel	0.5	ycf4–cemA
Consensus	A	Polymorphism	62534	62534	1	1	none	2	Indel	0.5	ycf4–cemA
Consensus		Polymorphism	62534	62534	1	1	none	2	Indel	0.5	ycf4–cemA
Consensus	T	Polymorphism	62533	62533	1	1	none	2	Indel	0.5	ycf4–cemA
Consensus		Polymorphism	62533	62533	1	1	none	2	Indel	0.5	ycf4–cemA
Consensus	G	Polymorphism	62532	62532	1	1	none	2	Indel	0.5	ycf4–cemA
Consensus		Polymorphism	62532	62532	1	1	none	2	Indel	0.5	ycf4–cemA
Consensus	C	Polymorphism	62531	62531	1	1	none	2	Indel	0.5	ycf4–cemA
Consensus		Polymorphism	62531	62531	1	1	none	2	Indel	0.5	ycf4–cemA
Consensus	T	Polymorphism	62530	62530	1	1	none	2	Indel	0.5	ycf4–cemA
Consensus		Polymorphism	62530	62530	1	1	none	2	Indel	0.5	ycf4–cemA
Consensus	T	Polymorphism	62529	62529	1	1	none	2	Indel	0.5	ycf4–cemA
Consensus		Polymorphism	62529	62529	1	1	none	2	Indel	0.5	ycf4–cemA
Consensus	T	Polymorphism	62528	62528	1	1	none	2	Indel	0.5	ycf4–cemA
Consensus		Polymorphism	62528	62528	1	1	none	2	Indel	0.5	ycf4–cemA
Consensus	T	Polymorphism	62527	62527	1	1	none	2	Indel	0.5	ycf4–cemA
Consensus		Polymorphism	62527	62527	1	1	none	2	Indel	0.5	ycf4–cemA
Consensus	A	Polymorphism	62526	62526	1	1	none	2	Indel	0.5	ycf4–cemA
Consensus		Polymorphism	62526	62526	1	1	none	2	Indel	0.5	ycf4–cemA
Consensus	T	Polymorphism	62525	62525	1	1	none	2	Indel	0.5	ycf4–cemA
Consensus		Polymorphism	62525	62525	1	1	none	2	Indel	0.5	ycf4–cemA
Consensus	T	Polymorphism	62524	62524	1	1	none	2	Indel	0.5	ycf4–cemA
Consensus		Polymorphism	62524	62524	1	1	none	2	Indel	0.5	ycf4–cemA
Consensus	T	Polymorphism	62523	62523	1	1	none	2	Indel	0.5	ycf4–cemA
Consensus		Polymorphism	62523	62523	1	1	none	2	Indel	0.5	ycf4–cemA
Consensus	T	Polymorphism	62522	62522	1	1	none	2	Indel	0.5	ycf4–cemA
Consensus		Polymorphism	62522	62522	1	1	none	2	Indel	0.5	ycf4–cemA
Consensus	G	Polymorphism	62521	62521	1	1	none	2	Indel	0.5	ycf4–cemA
Consensus		Polymorphism	62521	62521	1	1	none	2	Indel	0.5	ycf4–cemA
Consensus	T	Polymorphism	62520	62520	1	1	none	2	Indel	0.5	ycf4–cemA
Consensus		Polymorphism	62520	62520	1	1	none	2	Indel	0.5	ycf4–cemA
Consensus	G	Polymorphism	62519	62519	1	1	none	2	Indel	0.5	ycf4–cemA
Consensus		Polymorphism	62519	62519	1	1	none	2	Indel	0.5	ycf4–cemA
Consensus	T	Polymorphism	62518	62518	1	1	none	2	Indel	0.5	ycf4–cemA
Consensus		Polymorphism	62518	62518	1	1	none	2	Indel	0.5	ycf4–cemA
Consensus	A	Polymorphism	62517	62517	1	1	none	2	Indel	0.5	ycf4–cemA
Consensus		Polymorphism	62517	62517	1	1	none	2	Indel	0.5	ycf4–cemA
Consensus	C	Polymorphism	62516	62516	1	1	none	2	Indel	0.5	ycf4–cemA
Consensus		Polymorphism	62516	62516	1	1	none	2	Indel	0.5	ycf4–cemA
Consensus	A	Polymorphism	62515	62515	1	1	none	2	Indel	0.5	ycf4–cemA
Consensus		Polymorphism	62515	62515	1	1	none	2	Indel	0.5	ycf4–cemA
Consensus	A	Polymorphism	62514	62514	1	1	none	2	Indel	0.5	ycf4–cemA
Consensus		Polymorphism	62514	62514	1	1	none	2	Indel	0.5	ycf4–cemA
Consensus	T	Polymorphism	62513	62513	1	1	none	2	Indel	0.5	ycf4–cemA
Consensus		Polymorphism	62513	62513	1	1	none	2	Indel	0.5	ycf4–cemA
Consensus	C	Polymorphism	62512	62512	1	1	none	2	Indel	0.5	ycf4–cemA
Consensus		Polymorphism	62512	62512	1	1	none	2	Indel	0.5	ycf4–cemA
Consensus	C	Polymorphism	62511	62511	1	1	none	2	Indel	0.5	ycf4–cemA
Consensus		Polymorphism	62511	62511	1	1	none	2	Indel	0.5	ycf4–cemA
Consensus	T	Polymorphism	62510	62510	1	1	none	2	Indel	0.5	ycf4–cemA
Consensus		Polymorphism	62510	62510	1	1	none	2	Indel	0.5	ycf4–cemA
Consensus	A	Polymorphism	62509	62509	1	1	none	2	Indel	0.5	ycf4–cemA
Consensus		Polymorphism	62509	62509	1	1	none	2	Indel	0.5	ycf4–cemA
Consensus	T	Polymorphism	62508	62508	1	1	none	2	Indel	0.5	ycf4–cemA
Consensus		Polymorphism	62508	62508	1	1	none	2	Indel	0.5	ycf4–cemA
Consensus	A	Polymorphism	62507	62507	1	1	none	2	Indel	0.5	ycf4–cemA
Consensus		Polymorphism	62507	62507	1	1	none	2	Indel	0.5	ycf4–cemA
Consensus	A	Polymorphism	62506	62506	1	1	none	2	Indel	0.5	ycf4–cemA
Consensus		Polymorphism	62506	62506	1	1	none	2	Indel	0.5	ycf4–cemA
Consensus	A	Polymorphism	62505	62505	1	1	none	2	Indel	0.5	ycf4–cemA
Consensus		Polymorphism	62505	62505	1	1	none	2	Indel	0.5	ycf4–cemA
Consensus	C	Polymorphism	62504	62504	1	1	none	2	Indel	0.5	ycf4–cemA
Consensus		Polymorphism	62504	62504	1	1	none	2	Indel	0.5	ycf4–cemA
Consensus	T	Polymorphism	62503	62503	1	1	none	2	Indel	0.5	ycf4–cemA
Consensus		Polymorphism	62503	62503	1	1	none	2	Indel	0.5	ycf4–cemA
Consensus	A	Polymorphism	62502	62502	1	1	none	2	Indel	0.5	ycf4–cemA
Consensus		Polymorphism	62502	62502	1	1	none	2	Indel	0.5	ycf4–cemA
Consensus	C	Polymorphism	62501	62501	1	1	none	2	Indel	0.5	ycf4–cemA
Consensus		Polymorphism	62501	62501	1	1	none	2	Indel	0.5	ycf4–cemA
Consensus	T	Polymorphism	62500	62500	1	1	none	2	Indel	0.5	ycf4–cemA
Consensus		Polymorphism	62500	62500	1	1	none	2	Indel	0.5	ycf4–cemA
Consensus	T	Polymorphism	62499	62499	1	1	none	2	Indel	0.5	ycf4–cemA
Consensus		Polymorphism	62499	62499	1	1	none	2	Indel	0.5	ycf4–cemA
Consensus	A	Polymorphism	62498	62498	1	1	none	2	Indel	0.5	ycf4–cemA
Consensus		Polymorphism	62498	62498	1	1	none	2	Indel	0.5	ycf4–cemA
Consensus	G	Polymorphism	62497	62497	1	1	none	2	Indel	0.5	ycf4–cemA
Consensus		Polymorphism	62497	62497	1	1	none	2	Indel	0.5	ycf4–cemA
Consensus	A	Polymorphism	62496	62496	1	1	none	2	Indel	0.5	ycf4–cemA
Consensus		Polymorphism	62496	62496	1	1	none	2	Indel	0.5	ycf4–cemA
Consensus	T	Polymorphism	62495	62495	1	1	none	2	Indel	0.5	ycf4–cemA
Consensus		Polymorphism	62495	62495	1	1	none	2	Indel	0.5	ycf4–cemA
Consensus	A	Polymorphism	62494	62494	1	1	none	2	Indel	0.5	ycf4–cemA
Consensus		Polymorphism	62494	62494	1	1	none	2	Indel	0.5	ycf4–cemA
Consensus	T	Polymorphism	62493	62493	1	1	none	2	Indel	0.5	ycf4–cemA
Consensus		Polymorphism	62493	62493	1	1	none	2	Indel	0.5	ycf4–cemA
Consensus	G	Polymorphism	62492	62492	1	1	none	2	Indel	0.5	ycf4–cemA
Consensus		Polymorphism	62492	62492	1	1	none	2	Indel	0.5	ycf4–cemA
Consensus	A	Polymorphism	62491	62491	1	1	none	2	Indel	0.5	ycf4–cemA
Consensus		Polymorphism	62491	62491	1	1	none	2	Indel	0.5	ycf4–cemA
Consensus	A	Polymorphism	62490	62490	1	1	none	2	Indel	0.5	ycf4–cemA
Consensus		Polymorphism	62490	62490	1	1	none	2	Indel	0.5	ycf4–cemA
Consensus	T	Polymorphism	62489	62489	1	1	none	2	Indel	0.5	ycf4–cemA
Consensus		Polymorphism	62489	62489	1	1	none	2	Indel	0.5	ycf4–cemA
Consensus	A	Polymorphism	62488	62488	1	1	none	2	Indel	0.5	ycf4–cemA
Consensus		Polymorphism	62488	62488	1	1	none	2	Indel	0.5	ycf4–cemA
Consensus	A	Polymorphism	62487	62487	1	1	none	2	Indel	0.5	ycf4–cemA
Consensus		Polymorphism	62487	62487	1	1	none	2	Indel	0.5	ycf4–cemA
Consensus	T	Polymorphism	62486	62486	1	1	none	2	Indel	0.5	ycf4–cemA
Consensus		Polymorphism	62486	62486	1	1	none	2	Indel	0.5	ycf4–cemA
Consensus	C	Polymorphism	62485	62485	1	1	none	2	Indel	0.5	ycf4–cemA
Consensus		Polymorphism	62485	62485	1	1	none	2	Indel	0.5	ycf4–cemA
Consensus	A	Polymorphism	62484	62484	1	1	none	2	Indel	0.5	ycf4–cemA
Consensus		Polymorphism	62484	62484	1	1	none	2	Indel	0.5	ycf4–cemA
Consensus	T	Polymorphism	62483	62483	1	1	none	2	Indel	0.5	ycf4–cemA
Consensus		Polymorphism	62483	62483	1	1	none	2	Indel	0.5	ycf4–cemA
Consensus	A	Polymorphism	62482	62482	1	1	none	2	Indel	0.5	ycf4–cemA
Consensus		Polymorphism	62482	62482	1	1	none	2	Indel	0.5	ycf4–cemA
Consensus	A	Polymorphism	62481	62481	1	1	none	2	Indel	0.5	ycf4–cemA
Consensus		Polymorphism	62481	62481	1	1	none	2	Indel	0.5	ycf4–cemA
Consensus	T	Polymorphism	62480	62480	1	1	none	2	Indel	0.5	ycf4–cemA
Consensus		Polymorphism	62480	62480	1	1	none	2	Indel	0.5	ycf4–cemA
Consensus	C	Polymorphism	62479	62479	1	1	none	2	Indel	0.5	ycf4–cemA
Consensus		Polymorphism	62479	62479	1	1	none	2	Indel	0.5	ycf4–cemA
Consensus	T	Polymorphism	62478	62478	1	1	none	2	Indel	0.5	ycf4–cemA
Consensus		Polymorphism	62478	62478	1	1	none	2	Indel	0.5	ycf4–cemA
Consensus	A	Polymorphism	62477	62477	1	1	none	2	Indel	0.5	ycf4–cemA
Consensus		Polymorphism	62477	62477	1	1	none	2	Indel	0.5	ycf4–cemA
Consensus	A	Polymorphism	62476	62476	1	1	none	2	Indel	0.5	ycf4–cemA
Consensus		Polymorphism	62476	62476	1	1	none	2	Indel	0.5	ycf4–cemA
Consensus	C	Polymorphism	62475	62475	1	1	none	2	Indel	0.5	ycf4–cemA
Consensus		Polymorphism	62475	62475	1	1	none	2	Indel	0.5	ycf4–cemA
Consensus	A	Polymorphism	62474	62474	1	1	none	2	Indel	0.5	ycf4–cemA
Consensus		Polymorphism	62474	62474	1	1	none	2	Indel	0.5	ycf4–cemA
Consensus	T	Polymorphism	62473	62473	1	1	none	2	Indel	0.5	ycf4–cemA
Consensus		Polymorphism	62473	62473	1	1	none	2	Indel	0.5	ycf4–cemA
Consensus	A	Polymorphism	62472	62472	1	1	none	2	Indel	0.5	ycf4–cemA
Consensus		Polymorphism	62472	62472	1	1	none	2	Indel	0.5	ycf4–cemA
Consensus	A	Polymorphism	62471	62471	1	1	none	2	Indel	0.5	ycf4–cemA
Consensus		Polymorphism	62471	62471	1	1	none	2	Indel	0.5	ycf4–cemA
Consensus	T	Polymorphism	62470	62470	1	1	none	2	Indel	0.5	ycf4–cemA
Consensus		Polymorphism	62470	62470	1	1	none	2	Indel	0.5	ycf4–cemA
Consensus	C	Polymorphism	62469	62469	1	1	none	2	Indel	0.5	ycf4–cemA
Consensus		Polymorphism	62469	62469	1	1	none	2	Indel	0.5	ycf4–cemA
[truncated: 3,330 more rows]
